# Supplementary material for: An interphase actin wave promotes mitochondrial content mixing and organelle homeostasis
Source: Nat Commun. 2024 May 7;15:3793. doi: 10.1038/s41467-024-48189-1 (PMC11076292; doi:10.1038/s41467-024-48189-1)
Supplement: Supplementary file 10 — Source Data [file 41467_2024_48189_MOESM10_ESM.zip]

Archive with 2 entries (2 files):
- Source_data_1file.xlsx
- __MACOSX/._Source_data_1file.xlsx
