# Supplementary material for: An interphase actin wave promotes mitochondrial content mixing and organelle homeostasis
Source: Nat Commun. 2024 May 7;15:3793. doi: 10.1038/s41467-024-48189-1 (PMC11076292; doi:10.1038/s41467-024-48189-1)
Supplement: Supplementary file 10 — Source Data [file 41467_2024_48189_MOESM10_ESM.zip › Source_data_1file.xlsx]

## Sheet: Fig1C,D
Fig 1C,D
rep1
433-->11893
mask	wave size	id
0000080_50.tif:2	85.279	FMNL3		NT	FMNL1	FMNL2	FMNL3
0000079_36.tif:2	268.04	FMNL2		0	0	268.04	85.279
0000078_77.tif:2	0	NT		35.919	13.61	13.513	13.406
0000078_28.tif:2	13.513	FMNL2		70.318	48.025	0	0
0000078_26.tif:2	0	FMNL2		12.848	0	72.042	127.885
0000077_45.tif:2	13.406	FMNL3		0	0	77.829	115.273
0000077_14.tif:2	0	FMNL1		32.312	0	79.61	0
0000076_55.tif:2	0	FMNL3		95.65	0	89.337	111.108
00000076_1.tif:2	13.61	FMNL1		26.095	0	186.701	0
0000074_49.tif:2	127.885	FMNL3		157.199	84.813	28.126	171.484
0000074_30.tif:2	72.042	FMNL2		4.283	0	74.37	22.518
0000073_47.tif:2	115.273	FMNL3		45.697	0	20.687	145.906
0000073_15.tif:2	48.025	FMNL1		0	0	19.218	81.774
0000072_11.tif:2	0	FMNL1		84.685	0	86.737	58.744
0000070_60.tif:2	0	FMNL3		75.44	0	20.779	0
00000069_2.tif:2	0	FMNL1		35.003	0	108.089	14.536
0000068_27.tif:2	77.829	FMNL2		31.621	0	71.444	67.857
0000067_75.tif:2	35.919	NT		161.896	0	34.537	33.693
0000065_73.tif:2	70.318	NT		43.732	0	108.186	109.849
0000061_42.tif:2	111.108	FMNL3		0	0	0	63.375
0000057_35.tif:2	79.61	FMNL2		48.593	0	53.269	10.74
0000057_13.tif:2	0	FMNL1
0000056_33.tif:2	89.337	FMNL2
0000056_17.tif:2	0	FMNL1
00000056_5.tif:2	0	FMNL1
0000055_57.tif:2	0	FMNL3
0000055_41.tif:2	171.484	FMNL3
0000055_37.tif:2	186.701	FMNL2		% cells with wave
0000053_67.tif:2	12.848	NT		0.8	15	0.9	0.8
0000053_58.tif:2	22.518	FMNL3
0000053_10.tif:2	84.813	FMNL1
00000053_6.tif:2	0	FMNL1
0000052_78.tif:2	0	NT
0000051_79.tif:2	32.312	NT
0000051_56.tif:2	145.906	FMNL3
00000051_4.tif:2	0	FMNL1
0000050_53.tif:2	81.774	FMNL3
0000050_34.tif:2	28.126	FMNL2
00000050_8.tif:2	0	FMNL1
0000049_16.tif:2	0	FMNL1
0000048_76.tif:2	95.65	NT
0000048_31.tif:2	74.37	FMNL2
0000046_64.tif:2	26.095	v
0000046_54.tif:2	10.74	FMNL3
0000045_46.tif:2	58.744	FMNL3
0000045_21.tif:2	20.687	FMNL2
0000044_72.tif:2	157.199	NT
0000044_52.tif:2	0	FMNL3
0000044_51.tif:2	14.536	FMNL3
0000043_59.tif:2	67.857	FMNL3
0000043_32.tif:2	19.218	FMNL2
0000041_62.tif:2	4.283	NT
0000039_20.tif:2	0	FMNL1
0000039_18.tif:2	0	FMNL1
0000035_19.tif:2	0	FMNL1
00000035_7.tif:2	0	FMNL1
0000034_12.tif:2	0	FMNL1
0000033_44.tif:2	33.693	FMNL3
0000029_63.tif:2	45.697	NT
0000025_61.tif:2	0	NT
0000024_69.tif:2	84.685	NT
0000024_39.tif:2	86.737	FMNL2
0000023_80.tif:2	75.44	NT
0000022_66.tif:2	35.003	NT
0000022_23.tif:2	20.779	FMNL2
0000020_22.tif:2	108.089	FMNL2
0000019_43.tif:2	109.849	FMNL3
0000016_65.tif:2	31.621	NT
0000016_38.tif:2	71.444	FMNL2
00000016_3.tif:2	0	FMNL1
0000014_48.tif:2	63.375	FMNL3
0000013_24.tif:2	34.537	FMNL2
0000011_25.tif:2	108.186	FMNL2
0000010_70.tif:2	161.896	NT
0000009_74.tif:2	43.732	NT
0000009_29.tif:2	0	FMNL2
0000007_68.tif:2	0	NT
0000003_71.tif:2	48.593	NT
0000003_40.tif:2	53.269	FMNL2
00000001_9.tif:2	0	FMNL1
rep2
mask	wave size	ID
0000079_12.tif:2	0	FMNL1
0000077_75.tif:2	110.284	NT		NT	FMNL1	FMNL2	FMNL3
0000077_70.tif:2	72.646	NT		110.284	0	82.849	55.209
0000077_23.tif:2	82.849	FMNL2		72.646	0	30.557	45.999
0000076_63.tif:2	105.817	NT		105.817	0	0	64.654
0000075_56.tif:2	55.209	FMNL3		14.137	0	118.64	0
0000075_54.tif:2	45.999	FMNL3		90.104	18.072	81.631	72.528
0000074_67.tif:2	14.137	NT		43.466	0	26.412	162.786
0000074_45.tif:2	64.654	FMNL3		47.206	0	0	0
0000071_46.tif:2	0	FMNL3		28.321	43.312	0	0
0000071_11.tif:2	0	FMNL1		0	19.387	0	40.104
0000070_61.tif:2	90.104	NT		0	0	0	0
0000070_37.tif:2	30.557	FMNL2		6.529	13.825	29.533	0
0000070_22.tif:2	0	FMNL2		58.657	0	0	0
0000067_17.tif:2	0	FMNL1		0	39.751	20.497	120.001
0000066_24.tif:2	118.64	FMNL2		76.97	0	42.13	0
0000065_60.tif:2	72.528	FMNL3		18.937	0	53.878	2.604
0000065_43.tif:2	162.786	FMNL3		0	0	34.762	0
0000065_29.tif:2	81.631	FMNL2		11.804	86.384	22.569	15.416
0000064_58.tif:2	0	FMNL3		36.343	25.343	52.272	0
00000064_1.tif:2	0	FMNL1		78.766	0	9.87	67.708
0000063_50.tif:2	0	FMNL3		69.77	37.275	66.731	6.984
0000063_13.tif:2	18.072	FMNL1
0000062_20.tif:2	0	FMNL1
00000062_7.tif:2	0	FMNL1
0000061_25.tif:2	26.412	FMNL2
0000060_77.tif:2	43.466	NT
00000060_2.tif:2	43.312	FMNL1		% cells with wave
0000059_64.tif:2	47.206	NT
0000058_74.tif:2	28.321	NT		0.8	0.4	0.7	0.55
0000058_39.tif:2	0	FMNL2
0000058_27.tif:2	0	FMNL2
0000058_14.tif:2	19.387	FMNL1
0000054_65.tif:2	0	NT
0000052_40.tif:2	0	FMNL2
0000051_51.tif:2	40.104	FMNL3
0000051_38.tif:2	0	FMNL2
00000051_8.tif:2	0	FMNL1
0000050_42.tif:2	0	FMNL3
0000048_53.tif:2	0	FMNL3
0000047_19.tif:2	13.825	FMNL1
00000047_9.tif:2	0	FMNL1
0000045_18.tif:2	39.751	FMNL1
0000044_79.tif:2	0	NT
0000043_32.tif:2	29.533	FMNL2
0000042_78.tif:2	6.529	NT
0000041_68.tif:2	58.657	NT
0000041_44.tif:2	0	FMNL3
0000038_71.tif:2	0	NT
0000038_66.tif:2	76.97	NT
0000037_73.tif:2	18.937	NT
0000036_62.tif:2	0	NT
00000035_5.tif:2	0	FMNL1
0000033_35.tif:2	0	FMNL2
0000030_31.tif:2	20.497	FMNL2
0000029_72.tif:2	11.804	NT
0000025_52.tif:2	120.001	FMNL3
00000022_4.tif:2	0	FMNL1
00000021_6.tif:2	0	FMNL1
0000020_57.tif:2	0	FMNL3
0000019_47.tif:2	2.604	FMNL3
0000019_16.tif:2	86.384	FMNL1
0000017_30.tif:2	42.13	FMNL2
0000015_36.tif:2	53.878	FMNL2
0000015_34.tif:2	34.762	FMNL2
0000013_15.tif:2	25.343	FMNL1
0000011_69.tif:2	36.343	NT
00000010_3.tif:2	0	FMNL1
0000007_80.tif:2	78.766	NT
0000006_10.tif:2	37.275	FMNL1
0000004_48.tif:2	0	FMNL3
0000004_33.tif:2	22.569	FMNL2
0000004_26.tif:2	52.272	FMNL2
0000003_76.tif:2	69.77	NT
0000003_49.tif:2	15.416	FMNL3
0000003_21.tif:2	9.87	FMNL2
0000002_55.tif:2	0	FMNL3
0000001_59.tif:2	67.708	FMNL3
0000000_41.tif:2	6.984	FMNL3
0000000_28.tif:2	66.731	FMNL2
rep3
mask	wave size	ID
0000080_43.tif:2	88.277	FMNL3
0000079_51.tif:2	59.118	FMNL3		NT	FMNL1	FMNL2	FMNL3
0000078_65.tif:2	79.2	NT		79.2	0	154.973	88.277
0000076_55.tif:2	79.236	FMNL3		138.63	0	35.039	59.118
0000076_50.tif:2	82.966	FMNL3		104.451	0	56.15	79.236
0000076_38.tif:2	154.973	FMNL2		91.859	0	30.347	82.966
0000076_34.tif:2	35.039	FMNL2		30.812	0	29.144	132.623
0000076_31.tif:2	56.15	FMNL2		220.312	10.643	0	137.029
0000076_30.tif:2	30.347	FMNL2		75.506	0	64.367	55.95
0000073_77.tif:2	138.63	NT		9.062	0	177.153	76.811
0000073_61.tif:2	104.451	NT		26.376	0	37.525	0
0000073_19.tif:2	0	FMNL1		32.138	0	14.613	43.619
00000073_6.tif:2	0	FMNL1		210.335	0	0	16.348
0000071_71.tif:2	91.859	NT		34.89	0	74.744	101.371
0000069_22.tif:2	29.144	FMNL2		0	0	0	90.636
0000068_12.tif:2	0	FMNL1		3.623	0	0	44.458
00000067_8.tif:2	0	FMNL1		39.756	0	48.803	87.413
00000066_1.tif:2	0	FMNL1		109.353	0	116.956	73.618
0000064_52.tif:2	132.623	FMNL3		21.654	0	0	0
0000064_39.tif:2	0	FMNL2		73.843	6.6	74.299	27.742
0000064_28.tif:2	64.367	FMNL2		111.435	0	31.401	144.791
00000064_3.tif:2	10.643	FMNL1		58.35	0	38.728	54.6
0000063_79.tif:2	30.812	NT
0000061_73.tif:2	220.312	NT
0000061_59.tif:2	137.029	FMNL3
0000061_33.tif:2	177.153	FMNL2
0000056_53.tif:2	55.95	FMNL3
0000055_78.tif:2	75.506	NT		% cells with wave
0000055_46.tif:2	76.811	FMNL3
0000055_10.tif:1	0	FMNL1		0.95	0.1	0.75	0.9
0000052_25.tif:2	37.525	FMNL2
0000051_69.tif:2	9.062	NT
0000051_44.tif:2	0	FMNL3
00000048_4.tif:2	0	FMNL1
0000045_68.tif:2	26.376	NT
0000045_62.tif:2	32.138	NT
0000045_20.tif:2	0	FMNL1
0000044_75.tif:2	210.335	NT
00000044_5.tif:2	0	FMNL1
0000043_76.tif:2	34.89	NT
0000043_56.tif:2	43.619	FMNL3
0000042_64.tif:2	0	NT
0000041_66.tif:2	3.623	NT
0000040_49.tif:2	16.348	FMNL3
0000040_15.tif:2	0	FMNL1
0000039_63.tif:2	39.756	NT
0000038_57.tif:2	101.371	FMNL3
0000038_37.tif:2	14.613	FMNL2
0000037_80.tif:2	109.353	NT
00000037_9.tif:2	0	FMNL1
00000037_7.tif:2	0	FMNL1
00000037_2.tif:2	0	FMNL1
0000036_60.tif:2	90.636	FMNL3
0000036_40.tif:2	0	FMNL2
0000036_21.tif:2	74.744	FMNL2
0000034_29.tif:2	0	FMNL2
0000030_41.tif:2	44.458	FMNL3
0000028_26.tif:2	0	FMNL2
0000028_11.tif:2	0	FMNL1
0000027_47.tif:2	87.413	FMNL3
0000026_48.tif:2	73.618	FMNL3
0000024_74.tif:2	21.654	NT
0000024_35.tif:2	48.803	FMNL2
0000024_27.tif:2	116.956	FMNL2
0000022_67.tif:2	73.843	NT
0000022_36.tif:2	0	FMNL2
0000022_18.tif:2	0	FMNL1
0000022_16.tif:2	0	FMNL1
0000021_23.tif:2	74.299	FMNL2
0000018_70.tif:2	111.435	NT
0000018_54.tif:2	0	FMNL3
0000018_24.tif:2	31.401	FMNL2
0000010_14.tif:2	0	FMNL1
0000009_45.tif:2	27.742	FMNL3
0000009_32.tif:2	38.728	FMNL2
0000008_17.tif:2	6.6	FMNL1
0000007_72.tif:2	58.35	NT
0000006_13.tif:2	0	FMNL1
0000003_58.tif:2	144.791	FMNL3
0000000_42.tif:2	54.6	FMNL3

## Sheet: Fig1E
Fig1E
FMNL1 (tot prot)	signal	normalization factor							FMNL1 si #2 (tot prot)	signal	normalization facotr
NT1	120000	1.025							NT1	170000	1
NT2	103000	1.19417							NT2	108000	1.57407
NT3	123000	1							NT3	129000	1.31783
si1	79700	1.54329							si1	144000	1.18056
si2	103000	1.19417							si2	119000	1.42857
si3	115000	1.06957							si3	126000	1.34921
FMNL1 (ab)	signal	normalized signal		NT	si	(as %)			FMNL1 si #2 (ab)	signal	normalized signal		NT	si	(as %)
NT1	89	91.225		1	0.326505	32.6505			NT1	135	135		1	0.292078	29.2078
NT2	94.4	112.73		1	0.20339	20.339			NT2	94.1	148.12		1	0.232436	23.2436
NT3	93.5	93.5		1	0.363767	36.3767			NT3	79.4	104.636		1	0.270781	27.0781
si1	19.3	29.7854							si1	33.4	39.4306
si2	19.2	22.9282							si2	24.1	34.4286
si3	31.8	34.0122							si3	21	28.3333
FMNL2 (tot prot)	signal	normalization factor
NT1	122000	1.11475
NT2	136000	1
NT3	123000	1.10569
si1	79200	1.71717
si2	90200	1.50776
si3	96500	1.40933
FMNL2 (ab)	signal	normalized signal		NT	si	(as %)
NT1	125	139.344		1	0.223051	22.3051
NT2	143	143		1	0.162374	16.2374
NT3	170	187.967		1	0.114715	11.4715
si1	18.1	31.0808
si2	15.4	23.2195
si3	15.3	21.5627
FMNL3 KD confirmation:
Expt1
Well	Well Position	Omit	Sample Name	Target Name	Task	Reporter	Quencher	Quantity	Quantity Mean	Quantity SD	RQ	RQ Min	RQ Max	CT	Ct Mean	Ct SD	Delta Ct	Delta Ct Mean	Delta Ct SD	Delta Ct SE	Delta Delta Ct	Automatic Ct Threshold	Ct Threshold	Automatic Baseline	Baseline Start	Baseline End	Amp Status	Comments	Cq Conf	Tm1
1	A1	FALSE	HaC_NT1	FMNL1	UNKNOWN	SYBR	None				1			30.5148	30.5148			11.5707			0	TRUE	0.412292	TRUE	3	24	Amp		0.946549	82.9736
2	A2	FALSE	HaC_FMN1	FMNL1	UNKNOWN	SYBR	None				1.54503			29.1607	29.1607			10.9431			-0.627634	TRUE	0.412292	TRUE	3	22	Amp		0.940527	82.9736
3	A3	FALSE	HaC_NT2	FMNL1	UNKNOWN	SYBR	None				1.97185			29.9248	29.9248			10.5912			-0.979549	TRUE	0.412292	TRUE	3	21	Amp		0.967678	83.1248
4	A4	FALSE	HaC_FMN2	FMNL1	UNKNOWN	SYBR	None				1.85977			28.6361	28.6361			10.6756			-0.895123	TRUE	0.412292	TRUE	3	22	Amp		0.939468	83.2759
5	A5	FALSE	HaC_NT3	FMNL1	UNKNOWN	SYBR	None				6.50027			28.6084	28.6084			8.8702			-2.7005	TRUE	0.412292	TRUE	3	22	Amp		0.976052	83.2759
6	A6	FALSE	HaC_FMN3	FMNL1	UNKNOWN	SYBR	None				1.06326			29.3642	29.3642			11.4822			-0.0884933	TRUE	0.412292	TRUE	3	22	Amp		0.960216	83.2759
13	B1	FALSE	HaC_NT1	GAPDH	UNKNOWN	SYBR	None							18.9441	18.9441							TRUE	0.477346	TRUE	3	13	Amp		0.990797	85.5429
14	B2	FALSE	HaC_FMN1	GAPDH	UNKNOWN	SYBR	None							18.2176	18.2176							TRUE	0.477346	TRUE	3	12	Amp		0.988125	85.5429
15	B3	FALSE	HaC_NT2	GAPDH	UNKNOWN	SYBR	None							19.3336	19.3336							TRUE	0.477346	TRUE	3	13	Amp		0.987762	85.5429
16	B4	FALSE	HaC_FMN2	GAPDH	UNKNOWN	SYBR	None							17.9605	17.9605							TRUE	0.477346	TRUE	3	11	Amp		0.989792	85.5429
17	B5	FALSE	HaC_NT3	GAPDH	UNKNOWN	SYBR	None							19.7382	19.7382							TRUE	0.477346	TRUE	3	13	Amp		0.982113	85.5429
18	B6	FALSE	HaC_FMN3	GAPDH	UNKNOWN	SYBR	None							17.882	17.882							TRUE	0.477346	TRUE	3	11	Amp		0.989657	85.694
25	C1	FALSE	HeL_NT1	FMNL3	UNKNOWN	SYBR	None							27.3402	27.2766	0.0585412		10.1992	0.0818253	0.0472419		TRUE	0.449778	TRUE	3	21	Amp		0.969031	82.8225
26	C2	FALSE	HeL_FMN1	FMNL3	UNKNOWN	SYBR	None							29.4261	29.285	0.124886		12.0156	0.125206	0.0722878		TRUE	0.449778	TRUE	3	23	Amp		0.974692	82.8225
27	C3	FALSE	HeL_NT2	FMNL3	UNKNOWN	SYBR	None							27.4678	27.3731	0.0912193		9.84065	0.0954513	0.0551088		TRUE	0.449778	TRUE	3	21	Amp		0.988263	82.8225
28	C4	FALSE	HeL_FMN2	FMNL3	UNKNOWN	SYBR	None							30.0337	30.021	0.0387236		12.972	0.0552926	0.0319232		TRUE	0.449778	TRUE	3	23	Amp		0.983625	82.8225
29	C5	FALSE	HeL_NT1	GAPDH	UNKNOWN	SYBR	None							17.0156	17.0774	0.0571691						TRUE	0.477346	TRUE	3	10	Amp		0.984175	85.2406
30	C6	FALSE	HeL_FMN1	GAPDH	UNKNOWN	SYBR	None							17.2778	17.2694	0.00894889						TRUE	0.477346	TRUE	3	10	Amp		0.987621	85.3918
31	C7	FALSE	HeL_NT2	GAPDH	UNKNOWN	SYBR	None							17.5308	17.5325	0.0281065						TRUE	0.477346	TRUE	3	11	Amp		0.985434	84.9384
32	C8	FALSE	HeL_FMN2	GAPDH	UNKNOWN	SYBR	None							17.0502	17.0491	0.0394684						TRUE	0.477346	TRUE	3	10	Amp		0.981729	84.9384
37	D1	FALSE	HeL_NT1	FMNL3	UNKNOWN	SYBR	None							27.2645	27.2766	0.0585412		10.1992	0.0818253	0.0472419		TRUE	0.449778	TRUE	3	21	Amp		0.978483	82.8225
38	D2	FALSE	HeL_FMN1	FMNL3	UNKNOWN	SYBR	None							29.1885	29.285	0.124886		12.0156	0.125206	0.0722878		TRUE	0.449778	TRUE	3	22	Amp		0.985106	82.8225
39	D3	FALSE	HeL_NT2	FMNL3	UNKNOWN	SYBR	None							27.2858	27.3731	0.0912193		9.84065	0.0954513	0.0551088		TRUE	0.449778	TRUE	3	21	Amp		0.983274	82.8225
40	D4	FALSE	HeL_FMN2	FMNL3	UNKNOWN	SYBR	None							29.9776	30.021	0.0387236		12.972	0.0552926	0.0319232		TRUE	0.449778	TRUE	3	23	Amp		0.985536	82.8225
41	D5	FALSE	HeL_NT1	GAPDH	UNKNOWN	SYBR	None							17.088	17.0774	0.0571691						TRUE	0.477346	TRUE	3	10	Amp		0.98347	85.2406
42	D6	FALSE	HeL_FMN1	GAPDH	UNKNOWN	SYBR	None							17.26	17.2694	0.00894889						TRUE	0.477346	TRUE	3	11	Amp		0.98272	85.2406
43	D7	FALSE	HeL_NT2	GAPDH	UNKNOWN	SYBR	None							17.5614	17.5325	0.0281065						TRUE	0.477346	TRUE	3	11	Amp		0.990205	84.9384
44	D8	FALSE	HeL_FMN2	GAPDH	UNKNOWN	SYBR	None							17.0091	17.0491	0.0394684						TRUE	0.477346	TRUE	3	11	Amp		0.985467	84.9384
49	E1	FALSE	HeL_NT1	FMNL3	UNKNOWN	SYBR	None							27.225	27.2766	0.0585412		10.1992	0.0818253	0.0472419		TRUE	0.449778	TRUE	3	20	Amp		0.986651	82.6714
50	E2	FALSE	HeL_FMN1	FMNL3	UNKNOWN	SYBR	None							29.2405	29.285	0.124886		12.0156	0.125206	0.0722878		TRUE	0.449778	TRUE	3	22	Amp		0.977809	82.6714
51	E3	FALSE	HeL_NT2	FMNL3	UNKNOWN	SYBR	None							27.3658	27.3731	0.0912193		9.84065	0.0954513	0.0551088		TRUE	0.449778	TRUE	3	20	Amp		0.987354	82.6714
52	E4	FALSE	HeL_FMN2	FMNL3	UNKNOWN	SYBR	None							30.0518	30.021	0.0387236		12.972	0.0552926	0.0319232		TRUE	0.449778	TRUE	3	23	Amp		0.983976	82.6714
53	E5	FALSE	HeL_NT1	GAPDH	UNKNOWN	SYBR	None							17.1285	17.0774	0.0571691						TRUE	0.477346	TRUE	3	11	Amp		0.982746	85.2406
54	E6	FALSE	HeL_FMN1	GAPDH	UNKNOWN	SYBR	None							17.2705	17.2694	0.00894889						TRUE	0.477346	TRUE	3	10	Amp		0.985239	85.2406
55	E7	FALSE	HeL_NT2	GAPDH	UNKNOWN	SYBR	None							17.5052	17.5325	0.0281065						TRUE	0.477346	TRUE	3	11	Amp		0.988231	84.9384
56	E8	FALSE	HeL_FMN2	GAPDH	UNKNOWN	SYBR	None							17.088	17.0491	0.0394684						TRUE	0.477346	TRUE	3	11	Amp		0.986478	84.9384
Analysis Type	Singleplex
Endogenous Control	GAPDH
RQ Min/Max Confidence Level	95.0
Reference Sample	HaC_NT1
Expt2
Well	Well Position	Omit	Sample Name	Target Name	Task	Reporter	Quencher	Quantity	Quantity Mean	Quantity SD	RQ	RQ Min	RQ Max	CT	Ct Mean	Ct SD	Delta Ct	Delta Ct Mean	Delta Ct SD	Delta Ct SE	Delta Delta Ct	Automatic Ct Threshold	Ct Threshold	Automatic Baseline	Baseline Start	Baseline End	Amp Status	Comments	Cq Conf	CQCONF	EXPFAIL	HIGHSD	MTP	Tm1	NOAMP	Tm2	OUTLIERRG	Tm3
2	A2	FALSE	NT_X	GAPDH	UNKNOWN	SYBR	None							19.6274	19.5194	0.110922						TRUE	0.343733	TRUE	3	13	Amp		0.96634	N	N	N	N	85.0121	N		N
3	A3	FALSE	NT_Y	GAPDH	UNKNOWN	SYBR	None							19.5084	19.5929	0.0774779						TRUE	0.343733	TRUE	3	13	Amp		0.982597	N	N	N	N	85.1618	N		N
4	A4	FALSE	NT_Z	GAPDH	UNKNOWN	SYBR	None							19.4492	19.5108	0.0605782						TRUE	0.343733	TRUE	3	12	Amp		0.986869	N	N	N	N	85.1618	N		N
5	A5	FALSE	si_X	GAPDH	UNKNOWN	SYBR	None							24.3454	24.3451	0.0900738						TRUE	0.343733	TRUE	3	19	Amp		0.972145	N	N	N	N	85.1618	N		N
6	A6	FALSE	si_Y	GAPDH	UNKNOWN	SYBR	None							19.702	19.8478	0.135386						TRUE	0.343733	TRUE	3	13	Amp		0.988	N	N	N	N	85.1618	N		N
7	A7	FALSE	si_Z	GAPDH	UNKNOWN	SYBR	None							19.9589	19.9545	0.0304105						TRUE	0.343733	TRUE	3	15	Amp		0.966295	N	N	N	N	84.7125	N		N
13	B1	FALSE	NT_X	GAPDH	UNKNOWN	SYBR	None							19.525	19.5194	0.110922						TRUE	0.343733	TRUE	3	14	Amp		0.974257	N	N	N	N	84.8623	N		N
14	B2	FALSE	NT_Y	GAPDH	UNKNOWN	SYBR	None							19.6606	19.5929	0.0774779						TRUE	0.343733	TRUE	3	14	Amp		0.983851	N	N	N	N	85.0121	N		N
15	B3	FALSE	NT_Z	GAPDH	UNKNOWN	SYBR	None							19.5703	19.5108	0.0605782						TRUE	0.343733	TRUE	3	14	Amp		0.989967	N	N	N	N	85.0121	N		N
16	B4	FALSE	si_X	GAPDH	UNKNOWN	SYBR	None							24.4351	24.3451	0.0900738						TRUE	0.343733	TRUE	3	19	Amp		0.988353	N	N	N	N	85.0121	N		N
17	B5	FALSE	si_Y	GAPDH	UNKNOWN	SYBR	None							19.9696	19.8478	0.135386						TRUE	0.343733	TRUE	3	14	Amp		0.987409	N	N	N	N	85.0121	N		N
18	B6	FALSE	si_Z	GAPDH	UNKNOWN	SYBR	None							19.9825	19.9545	0.0304105						TRUE	0.343733	TRUE	3	14	Amp		0.989421	N	N	N	N	85.0121	N		N
25	C1	FALSE	NT_X	GAPDH	UNKNOWN	SYBR	None							19.4058	19.5194	0.110922						TRUE	0.343733	TRUE	3	13	Amp		0.967029	N	N	N	N	84.8623	N		N
26	C2	FALSE	NT_Y	GAPDH	UNKNOWN	SYBR	None							19.6097	19.5929	0.0774779						TRUE	0.343733	TRUE	3	13	Amp		0.973385	N	N	N	N	84.8623	N		N
27	C3	FALSE	NT_Z	GAPDH	UNKNOWN	SYBR	None							19.5129	19.5108	0.0605782						TRUE	0.343733	TRUE	3	13	Amp		0.987907	N	N	N	N	84.8623	N		N
28	C4	FALSE	si_X	GAPDH	UNKNOWN	SYBR	None							24.255	24.3451	0.0900738						TRUE	0.343733	TRUE	3	18	Amp		0.986016	N	N	N	N	84.8623	N		N
29	C5	FALSE	si_Y	GAPDH	UNKNOWN	SYBR	None							19.8719	19.8478	0.135386						TRUE	0.343733	TRUE	3	14	Amp		0.978633	N	N	N	N	84.8623	N		N
30	C6	FALSE	si_Z	GAPDH	UNKNOWN	SYBR	None							19.9221	19.9545	0.0304105						TRUE	0.343733	TRUE	3	14	Amp		0.983561	N	N	N	N	84.8623	N		N
37	D1	FALSE	NT_X	FMNL3	UNKNOWN	SYBR	None				1	0.553342	1.8072	32.8419	33.1389	0.520928		13.6195	0.532606	0.3075	0	TRUE	0.323772	TRUE	3	27	Amp		0.967123	N	N	Y	N	82.3162	N		N
38	D2	FALSE	NT_Y	FMNL3	UNKNOWN	SYBR	None				0.577233	0.427771	0.778916	33.9388	34.0053	0.258326		14.4123	0.269695	0.155708	0.792775	TRUE	0.323772	TRUE	3	27	Amp		0.976464	N	N	N	N	82.3162	N		N
39	D3	FALSE	NT_Z	FMNL3	UNKNOWN	SYBR	None				1.18841	0.977797	1.44439	32.9794	32.8813	0.164783		13.3705	0.175566	0.101363	-0.249035	TRUE	0.323772	TRUE	3	27	Amp		0.984955	N	N	N	N	82.3162	N		N
40	D4	FALSE	si_X	FMNL3	UNKNOWN	SYBR	None							Undetermined								TRUE	0.323772	TRUE	3	8	No Amp		0	Y	N	N	N	60.0002	N		N
41	D5	FALSE	si_Y	FMNL3	UNKNOWN	SYBR	None				0.103357	0.0535563	0.199466	36.9257	36.7417	0.576019		16.8938	0.591715	0.341627	3.27429	TRUE	0.323772	TRUE	3	30	Amp		0.959898	N	N	Y	Y	82.3162	N	87.2587	N
42	D6	FALSE	si_Z	FMNL3	UNKNOWN	SYBR	None				0.0987795	0.0727262	0.134166	37.0252	36.9137	0.273889		16.9592	0.275572	0.159101	3.33964	TRUE	0.323772	TRUE	3	31	Amp		0.963217	N	N	N	Y	82.3162	N	87.4084	N
49	E1	FALSE	NT_X	FMNL3	UNKNOWN	SYBR	None				1	0.553342	1.8072	33.7404	33.1389	0.520928		13.6195	0.532606	0.3075	0	TRUE	0.323772	TRUE	3	27	Amp		0.982682	N	N	Y	N	82.3162	N		Y
50	E2	FALSE	NT_Y	FMNL3	UNKNOWN	SYBR	None				0.577233	0.427771	0.778916	33.7867	34.0053	0.258326		14.4123	0.269695	0.155708	0.792775	TRUE	0.323772	TRUE	3	27	Amp		0.973166	N	N	N	N	82.3162	N		N
51	E3	FALSE	NT_Z	FMNL3	UNKNOWN	SYBR	None				1.18841	0.977797	1.44439	32.9733	32.8813	0.164783		13.3705	0.175566	0.101363	-0.249035	TRUE	0.323772	TRUE	3	27	Amp		0.977256	N	N	N	N	82.3162	N		N
52	E4	FALSE	si_X	FMNL3	UNKNOWN	SYBR	None							Undetermined								TRUE	0.323772	TRUE	3	39	No Amp		0	Y	Y	N	N	60.2997	Y		N
53	E5	FALSE	si_Y	FMNL3	UNKNOWN	SYBR	None				0.103357	0.0535563	0.199466	36.0961	36.7417	0.576019		16.8938	0.591715	0.341627	3.27429	TRUE	0.323772	TRUE	3	30	Amp		0.9748	N	N	Y	N	82.3162	N		N
54	E6	FALSE	si_Z	FMNL3	UNKNOWN	SYBR	None				0.0987795	0.0727262	0.134166	36.6017	36.9137	0.273889		16.9592	0.275572	0.159101	3.33964	TRUE	0.323772	TRUE	3	30	Amp		0.962815	N	N	N	Y	82.3162	N	87.2587	N
61	F1	FALSE	NT_X	FMNL3	UNKNOWN	SYBR	None				1	0.553342	1.8072	32.8344	33.1389	0.520928		13.6195	0.532606	0.3075	0	TRUE	0.323772	TRUE	3	26	Amp		0.980197	N	N	Y	N	82.1664	N		N
62	F2	FALSE	NT_Y	FMNL3	UNKNOWN	SYBR	None				0.577233	0.427771	0.778916	34.2903	34.0053	0.258326		14.4123	0.269695	0.155708	0.792775	TRUE	0.323772	TRUE	3	28	Amp		0.976931	N	N	N	N	82.3162	N		N
63	F3	FALSE	NT_Z	FMNL3	UNKNOWN	SYBR	None				1.18841	0.977797	1.44439	32.691	32.8813	0.164783		13.3705	0.175566	0.101363	-0.249035	TRUE	0.323772	TRUE	3	26	Amp		0.982976	N	N	N	N	82.3162	N		N
64	F4	FALSE	si_X	FMNL3	UNKNOWN	SYBR	None							Undetermined								TRUE	0.323772	TRUE	3	35	No Amp		0	Y	N	N	Y	87.4084	N	82.466	N	92.2011
65	F5	FALSE	si_Y	FMNL3	UNKNOWN	SYBR	None				0.103357	0.0535563	0.199466	37.2032	36.7417	0.576019		16.8938	0.591715	0.341627	3.27429	TRUE	0.323772	TRUE	3	31	Amp		0.953935	N	N	Y	N	82.1664	N		N
66	F6	FALSE	si_Z	FMNL3	UNKNOWN	SYBR	None				0.0987795	0.0727262	0.134166	37.1143	36.9137	0.273889		16.9592	0.275572	0.159101	3.33964	TRUE	0.323772	TRUE	3	30	Inconclusive		0.926432	N	N	N	N	82.3162	N		N
BLOTs:

## Sheet: Fig1F
Fig1F
without wave:
Distance_(microns)	Gray_Value		bckground		gray minus background		running avg		cytosol minus background		running avg/cytosol minus background
0	645.512		104.783		540.729		#N/A
0.065	646.839		104.783		542.056		541.393		484.038		1.11849
0.13	664.563		104.783		559.78		550.918		484.038		1.13817
0.195	659.351		104.783		554.568		557.174		484.038		1.1511
0.26	631.998		104.783		527.215		540.891		484.038		1.11746
0.325	613.783		104.783		509		518.107		484.038		1.07039
0.39	564.063		104.783		459.28		484.14		484.038		1.00021
0.455	534.512		104.783		429.729		444.505		484.038		0.918326
0.52	515.306		104.783		410.523		420.126		484.038		0.867961
0.585	517.051		104.783		412.268		411.396		484.038		0.849924
0.65	559.743		104.783		454.96		433.614		484.038		0.895826
0.715	574.509		104.783		469.726		462.343		484.038		0.955179
0.78	549.745		104.783		444.962		457.344		484.038		0.944851
0.845	574.322		104.783		469.539		457.25		484.038		0.944658
0.91	613.739		104.783		508.956		489.248		484.038		1.01076
0.975	581.956		104.783		477.173		493.065		484.038		1.01865
1.04	528.362		104.783		423.579		450.376		484.038		0.930456
1.105	493.821		104.783		389.038		406.308		484.038		0.839414
1.17	506.82		104.783		402.037		395.538		484.038		0.817162
1.235	501.827		104.783		397.044		399.541		484.038		0.825432
1.3	500.667		104.783		395.884		396.464		484.038		0.819076
1.365	433.275		104.783		328.492		362.188		484.038		0.748264
1.43	428.256		104.783		323.473		325.983		484.038		0.673465
1.495	398.426		104.783		293.643		308.558		484.038		0.637466
1.56	389.351		104.783		284.568		289.106		484.038		0.597279
1.625	392.473		104.783		287.69		286.129		484.038		0.591129
1.69	412.38		104.783		307.597		297.644		484.038		0.614918
1.755	429.758		104.783		324.975		316.286		484.038		0.653432
1.82	477.838		104.783		373.055		349.015		484.038		0.721049
1.885	536.711		104.783		431.928		402.491		484.038		0.831529
1.95	585.293		104.783		480.51		456.219		484.038		0.942527
2.015	602.298		104.783		497.515		489.012		484.038		1.01028
2.08	570.478		104.783		465.695		481.605		484.038		0.994974
2.145	578.694		104.783		473.911		469.803		484.038		0.970591
2.21	591.96		104.783		487.177		480.544		484.038		0.992782
2.275	567.711		104.783		462.928		475.053		484.038		0.981436
2.34	582.899		104.783		478.116		470.522		484.038		0.972077
2.405	525.817		104.783		421.034		449.575		484.038		0.928801
2.47	568.411		104.783		463.628		442.331		484.038		0.913835
2.535	597.08		104.783		492.297		477.962		484.038		0.987448
									484.038		0
with wave:
cytosol				gray_value	bckgrnd	gray minus background		cytosol minus background		running avg	running avg/cytosol minus background	distance (um)
588.821			0.999139	588.314	104.783	483.531		484.038		#N/A
588.821			0.948928	558.749	104.783	453.966		484.038		468.748	0.97	0.065
588.821			1.03521	609.552	104.783	504.769		484.038		479.368	0.99	0.13
588.821			0.969327	570.76	104.783	465.977		484.038		485.373	1	0.195
588.821			1.03697	610.587	104.783	505.804		484.038		485.89	1	0.26
588.821			1.10418	650.166	104.783	545.383		484.038		525.593	1.09	0.325
588.821			1.18237	696.204	104.783	591.421		484.038		568.402	1.17	0.39
588.821			1.23052	724.554	104.783	619.771		484.038		605.596	1.25	0.455
588.821			1.29297	761.328	104.783	656.545		484.038		638.158	1.32	0.52
588.821			1.37313	808.53	104.783	703.747		484.038		680.146	1.41	0.585
588.821			1.43892	847.267	104.783	742.484		484.038		723.115	1.49	0.65
588.821			1.39774	823.016	104.783	718.233		484.038		730.359	1.51	0.715
588.821			1.29135	760.375	104.783	655.592		484.038		686.913	1.42	0.78
588.821			1.23657	728.121	104.783	623.338		484.038		639.465	1.32	0.845
588.821			1.09363	643.953	104.783	539.17		484.038		581.254	1.2	0.91
588.821			1.01125	595.444	104.783	490.661		484.038		514.915	1.06	0.975
588.821			0.878476	517.265	104.783	412.482		484.038		451.572	0.93	1.04
588.821			0.89464	526.783	104.783	422		484.038		417.241	0.86	1.105
588.821			0.827791	487.421	104.783	382.638		484.038		402.319	0.83	1.17
588.821			0.836234	492.392	104.783	387.609		484.038		385.123	0.8	1.235
588.821			0.87182	513.346	104.783	408.563		484.038		398.086	0.82	1.3
588.821			0.912462	537.277	104.783	432.494		484.038		420.529	0.87	1.365
588.821			0.892932	525.777	104.783	420.994		484.038		426.744	0.88	1.43
588.821			0.924215	544.197	104.783	439.414		484.038		430.204	0.89	1.495
588.821			0.99787	587.567	104.783	482.784		484.038		461.099	0.95	1.56
588.821			1.08746	640.32	104.783	535.537		484.038		509.161	1.05	1.625
588.821			1.17551	692.163	104.783	587.38		484.038		561.458	1.16	1.69
588.821			1.22206	719.573	104.783	614.79		484.038		601.085	1.24	1.755
588.821			1.18645	698.605	104.783	593.822		484.038		604.306	1.25	1.82
588.821			1.14293	672.984	104.783	568.201		484.038		581.011	1.2	1.885
588.821			1.01953	600.318	104.783	495.535		484.038		531.868	1.1	1.95
588.821			0.978238	576.007	104.783	471.224		484.038		483.38	1	2.015
588.821			0.908989	535.232	104.783	430.449		484.038		450.837	0.93	2.08
588.821			0.966333	568.997	104.783	464.214		484.038		447.332	0.92	2.145
588.821			0.983533	579.125	104.783	474.342		484.038		469.278	0.97	2.21
588.821			0.905968	533.453	104.783	428.67		484.038		451.506	0.93	2.275
588.821			0.963707	567.451	104.783	462.668		484.038		445.669	0.92	2.34
588.821			0.985617	580.352	104.783	475.569		484.038		469.118	0.97	2.405
588.821			0.924427	544.322	104.783	439.539		484.038		457.554	0.95	2.47
588.821			0.868466	511.371	104.783	406.588		484.038		423.063	0.87	2.535

## Sheet: Fig2G
Fig 2G
													Grouped by bio_replicate
masked videos	cell 1	cell2	cell 3		ID								DMSO	Wee1
0_2	4.98067				11_12_DMSO				DMSO	Wee1			4.98067	5.28607
2_3	4.09281	2.1991			11_12_DMSO				4.98067	5.28607			4.09281	7.09011
2_5	5.28607	7.09011			11_12_Wee1				4.09281	7.09011			2.1991	5.99798
3_10	6.50562	6.97483	6.78472		11_15_Wee1				2.1991	6.50562			1.80202	3.9182
4_11	5.42292	6.04382			11_15_Wee1				3.22787	6.97483				8.83079
5_14	3.22787	2.64539			11_16_DMSO				2.64539	6.78472				7.4164
5_15	2.80112	3.56697			11_16_Wee1				1.80202	5.42292
5_16	3.9391	6.49348			11_16_Wee1				5.72831	6.04382			4.71303	6.50562
6_1	1.80202				11_12_DMSO				7.39955	2.80112			2.90427	6.97483
6_4	5.99798	3.9182			11_12_Wee1				6.1409	3.56697			2.91101	6.78472
7_17	1.84854	3.09303			11_16_Wee1				4.88494	3.9391			0.541348	5.42292
8_6	8.83079	7.4164			11_12_Wee1				4.71303	6.49348				6.04382
9_12	5.72831	7.39955			11_16_DMSO				2.90427	5.99798
10_13	6.1409	4.88494			11_16_DMSO				2.91101	3.9182			3.22787	2.80112
11_7	4.71303				11_15_DMSO				0.541348	1.84854			2.64539	3.56697
11_9	2.90427				11_15_DMSO					3.09303			5.72831	3.9391
13_8	2.91101	0.541348			11_15_DMSO					8.83079			7.39955	6.49348
										7.4164			6.1409	1.84854
													4.88494	3.09303
another replicate:
mask	speed
5_2	7.89867	adav
	5.83333
4_1	4.75483	adav
	6.678
	4.42533
1_5	2.4	dmso
	3.55753
	2.468
1_4	2.40533	dmso
	4.45133
	4.58867
1_3	7.85267	adav

## Sheet: Fig2H
Fig 2H		numbers represent atin wave sizes in um^2
		gaps in list indicate different biological replicates
DMSO	Ro3306	CGP74514A
9.31	42.15	39.5722
51.21	0.04	4.538
26.52	0.05	8.6477
85.6	10.33	21.8486
26.44	0.03	0
84.66	0.14	0
95.51	18.17	3.1256
39.74	7	0
180.56	9.07	0
161.55	0.13	0
116.74	20.91	49.2345
50.56	8.02	47.1236
49.83	32.13	24.2858
59.49	44.27	0
82.81	0.17	0
114.36	12.22	0
114.42	8.33	8.974
115.87	7.24	20.6657
48.99	12.23	0
45.47	91.27	6.3277
120.65	29.21	8.2296
109.21	11.46	0
57.94	80.37	0
47.83	0.07	9.9326
67.32	36.95	0
64.63	122.29	32.6378
60.79	60.41	0
68.64	7.87	115.759
117.28	30.86	0
127.83	56.87	0
34.94	0.14	40.8826
106.44	0.13	0.2091
45.1	22.8	0
61.82	8.23	0
89.01	128.92	50.0453
181.58	0.06	0.0918
61.31	21.77	0.2702
69.08	17.89	0
55.44	11.91	0
18.01	12.92	0
112.38	9.94	0
23.74	0.11	0.3008
180.83	12.56	0
60.62	0.04	0
89.55	24.08	12.0129
50.34	37.37	0
97.15	0.11	0
126.53	0.07	0
95.7	0.32	0.2549
65.29	0.05	5.8178
171.47	0.03	0.3875
153.16	29.24	0.4181
46.99	25.87	0
91.93	5.82	0
71.09	0.06	13.1703
192.07	0.11	0
140.58	22.76	0.3773
89.24	27.43	33.4179
152.4	0.09	19.2533
229.7	26.59	10.6923
98.38	22.49	0
37.95	21.17	0
90.23	23.56	0
	42.8	0
217.23	14.37	0
157	84.03	0
156.9		0
32.29		25.5911
97.77	24.9946	0
25.57	0
89.94	9.8	0.7189
123.51	13.7567	0.4181
104.71	9.0046	0.3773
149.89	7.0466	0
102.88	7.0466	0
44.41	7.1996	0
48.17	0	12.2933
123.51	0	0
107.32	47.144	0
38.64	70.2928	0
190.9	40.7042	0.4487
94.46	0	0
166.24	0	0
108.27	13.8995	0
102.92	0	0.3875
61.29	0	0
162.67	8.2652	0
71.62	0	0
79.27	27.2024	0
150.31	84.3096	0
200.43	31.6231	0.3161
58.05	66.7797	1.7948
38.54	0	0
63.53	0	0
77.97	44.8852	0
77.93	86.604	0
82.44	27.1208	0
87.67	40.1739	0
102.87	42.9426	0
96.08	54.8025	0
119.57	0	0
224.83	0	0
44.38	27.0035	0
126.44	0	0
167.81	6.552	0
146.21	0	0
89.46	0	4.8439
75.83	0	0
78.7	0	0
132.58	0	0
121.99	0	6.8223
182.95	19.4317	0
199	0	0
181.44	0	0
		0
115.076		0
118.798	20.6962	0
243.659	30.9755	0
111.599	28.4465	0
72.4037	18.5037	0.9586
378.758	5.8382	0
154.526	16.0971	0
170.307	76.4471	0
196.775	20.3189	2.3047
139.637	33.4536	0.3212
199.829	3.4111	0
68.2278	31.8016	0
58.6011	27.2534	0.3161
81.5103	33.4944	3.8445
136.246	20.0895	0
161.746	10.4476	0
59.4577	78.7518	0
22.9041	67.6873	0
76.8346	40.7042	0
30.4708	36.9055	0
88.0521	44.049	0
101.1	28.9768	0
114.204	26.9118	0
255.85	28.6199	0
7.6687	51.2639	8.1327
43.8756	31.8831	0
78.6651	42.5907	0
70.3744	0.0204	0.3824
107.509	0.2702	0
77.7626	23.8779	6.2053
140.463	37.8692	0
143.523	32.9029
68.702	0.3824	0
27.4624	58.5909	0
173.234	76.0443	28.6301
50.494	90.678	61.8389
66.7593	0.204	22.2463
72.0162	23.0468	71.5318
60.9976	14.8071	0
64.5872	2.9573	47.3072
84.8398		60.1563
68.7173		0
34.4886		0
		17.5095
169.093		45.8132
204.041		27.182
104.664		0
63.5419		0
54.9503		57.3264
78.9863		0
154.959		0
130.857		0
177.073		0
97.6889		39.2357
60.0135		0
143.67		0
131.112		0
45.2727		0
200.706		0
60.1257		0
119.349		0
111.191		48.7348
115.122		10.1263
68.1411		0
135.798		0
90.7902		18.774
70.7874		0
185.175		0
184.237		0
24.5867		0
66.7746		0
63.9447		7.1588
130.23		0
132.886		0
111.634		0
80.1132		0
163.153		49.4538
213.734		0
43.9317		25.3362
121.281		0
142.396		0
114.5		0
77.8748		0
66.8562		2.3149
185.185		0
96.9904		0
182.269		0
201.588		0
297.564		0
246.713		0
		0
235.82		0
329.96		0
88.68		0
82.94		0
102.15		0
102.98		0
215.8		0
87.35		0
99.22
100.74
210.1
85.54
122.78
196.61
70.35
249.8
190.3
157.6
74.28
112.06
56.9678
146.794
81.6882
60.7113
23.06
153.057
155.292
62.114
28.5256
76.1537
71.7442
38.4606
138.491
98.1485
33.9513
41.2606
60.8656
37.9562
162.155
56.2093
46.4195
78.4763
145.412
22.4031
123.791
66.3167
70.3088
16.3895
51.2536
73.1995
60.069
87.9123
81.1656
64.689
149.152
106.302
86.2701
218.909
17.6307
46.9766
69.2491
58.5647
74.613
152.89
97.459
33.5575
68.6956
56.6811
79.7194
65.6053
92.7301
178.187
116.864
102.863
110.559
51.2899
203.775
89.5763
98.2048
52.5946
119.363
74.8471
105.405
24.7331
74.0469
39.8724
65.2714
82.1636
77.8775
79.6704
132.042
47.9637
41.0192
80.1875
102.502
86.2882
64.0883
18.01
57.2962
65.7632
28.9412
105.294
45.0676
105.873
69.4741
71.0437
158.415
132.8
114.899
82.8895
47.6062
134.464
79.5905

## Sheet: Fig2I
Fig2I
Rep1
00000006_2.tif	23_07_21_wavesize_CDK1si_cntrl11_w2Conf-488.tif				0
00000008_8.tif	23_07_21_wavesize_CDK1si_cntrl17_w2Conf-488.tif				16.351		nt oligo	CDK1 SIRNA
0000001_22.tif	23_07_21_wavesize_CDK1si_siRNA11_w2Conf-488.tif				0		0	0
0000001_40.tif	23_07_21_wavesize_CDK1si_siRNA9_w2Conf-488.tif				69.827		16.351	69.827
00000011_3.tif	23_07_21_wavesize_CDK1si_cntrl12_w2Conf-488.tif				69.155		69.155	0
00000017_1.tif	23_07_21_wavesize_CDK1si_cntrl10_w2Conf-488.tif				93.313		93.313	0
0000002_23.tif	23_07_21_wavesize_CDK1si_siRNA12_w2Conf-488.tif				0		0	34.996
0000002_24.tif	23_07_21_wavesize_CDK1si_siRNA13_w2Conf-488.tif				0		0	50.523
0000002_28.tif	23_07_21_wavesize_CDK1si_siRNA17_w2Conf-488.tif				34.996		47.354	0
00000020_9.tif	23_07_21_wavesize_CDK1si_cntrl18_w2Conf-488.tif				0		63.413	0
00000021_5.tif	23_07_21_wavesize_CDK1si_cntrl14_w2Conf-488.tif				0		39.635	0
0000003_21.tif	23_07_21_wavesize_CDK1si_siRNA10_w2Conf-488.tif				50.523		65.758	0
00000032_4.tif	23_07_21_wavesize_CDK1si_cntrl13_w2Conf-488.tif				47.354		153.697	0
00000039_7.tif	23_07_21_wavesize_CDK1si_cntrl16_w2Conf-488.tif				63.413		43.716	0
00000040_6.tif	23_07_21_wavesize_CDK1si_cntrl15_w2Conf-488.tif				39.635		133.658	42.563
0000009_25.tif	23_07_21_wavesize_CDK1si_siRNA14_w2Conf-488.tif				0		22.853	0
0000012_17.tif	23_07_21_wavesize_CDK1si_cntrl6_w2Conf-488.tif				65.758		0	0
0000013_37.tif	23_07_21_wavesize_CDK1si_siRNA6_w2Conf-488.tif				0		0	45.516
0000014_12.tif	23_07_21_wavesize_CDK1si_cntrl20_w2Conf-488.tif				153.697		56.239	0
0000014_14.tif	23_07_21_wavesize_CDK1si_cntrl3_w2Conf-488.tif				43.716		0	127.929
0000015_26.tif	23_07_21_wavesize_CDK1si_siRNA15_w2Conf-488.tif				0		37.746	0
0000015_30.tif	23_07_21_wavesize_CDK1si_siRNA19_w2Conf-488.tif				0		41.27	0
0000017_16.tif	23_07_21_wavesize_CDK1si_cntrl5_w2Conf-488.tif				133.658
0000021_13.tif	23_07_21_wavesize_CDK1si_cntrl2_w2Conf-488.tif				22.853
0000021_29.tif	23_07_21_wavesize_CDK1si_siRNA18_w2Conf-488.tif				0		pcernt
0000021_31.tif	23_07_21_wavesize_CDK1si_siRNA1_w2Conf-488.tif				0		0.7	0.3
0000021_32.tif	23_07_21_wavesize_CDK1si_siRNA20_w2Conf-488.tif				42.563
0000021_39.tif	23_07_21_wavesize_CDK1si_siRNA8_w2Conf-488.tif				0
0000022_27.tif	23_07_21_wavesize_CDK1si_siRNA16_w2Conf-488.tif				0
0000022_33.tif	23_07_21_wavesize_CDK1si_siRNA2_w2Conf-488.tif				45.516
0000023_19.tif	23_07_21_wavesize_CDK1si_cntrl8_w2Conf-488.tif				0
0000024_35.tif	23_07_21_wavesize_CDK1si_siRNA4_w2Conf-488.tif				0
0000025_18.tif	23_07_21_wavesize_CDK1si_cntrl7_w2Conf-488.tif				0
0000029_34.tif	23_07_21_wavesize_CDK1si_siRNA3_w2Conf-488.tif				127.929
0000030_15.tif	23_07_21_wavesize_CDK1si_cntrl4_w2Conf-488.tif				56.239
0000033_10.tif	23_07_21_wavesize_CDK1si_cntrl19_w2Conf-488.tif				0
0000034_20.tif	23_07_21_wavesize_CDK1si_cntrl9_w2Conf-488.tif				37.746
0000036_36.tif	23_07_21_wavesize_CDK1si_siRNA5_w2Conf-488.tif				0
0000036_38.tif	23_07_21_wavesize_CDK1si_siRNA7_w2Conf-488.tif				0
0000037_11.tif	23_07_21_wavesize_CDK1si_cntrl1_w2Conf-488.tif				41.27
Rep2
1	00000000_9.tif:c:2/2 - Conf-640/Conf-488	165.459	23_07_28_wavesize_CDK1si_cntrl_rep218_w2Conf-488.tif							NT	CDK1si
2	00000002_1.tif:c:2/2 - Conf-640/Conf-488	106.242	23_07_28_wavesize_CDK1si_cntrl_rep210_w2Conf-488.tif							165.459	0
3	00000005_8.tif:c:2/2 - Conf-640/Conf-488	49.141	23_07_28_wavesize_CDK1si_cntrl_rep217_w2Conf-488.tif							106.242	0
4	00000007_3.tif:c:2/2 - Conf-640/Conf-488	47.341	23_07_28_wavesize_CDK1si_cntrl_rep212_w2Conf-488.tif							49.141	89.562
5	0000001_35.tif:c:2/2 - Conf-640/Conf-488	0	23_07_28_wavesize_CDK1si_siRNAl_rep24_w2Conf-488.tif							47.341	0
6	00000011_2.tif:c:2/2 - Conf-640/Conf-488	35.629	23_07_28_wavesize_CDK1si_cntrl_rep211_w2Conf-488.tif							35.629	0
7	00000025_5.tif:c:2/2 - Conf-640/Conf-488	0	23_07_28_wavesize_CDK1si_cntrl_rep214_w2Conf-488.tif							0	0
8	00000029_7.tif:c:2/2 - Conf-640/Conf-488	39.419	23_07_28_wavesize_CDK1si_cntrl_rep216_w2Conf-488.tif							39.419	30.952
9	00000032_6.tif:c:2/2 - Conf-640/Conf-488	117.13	23_07_28_wavesize_CDK1si_cntrl_rep215_w2Conf-488.tif							117.13	75.543
10	00000037_4.tif:c:2/2 - Conf-640/Conf-488	0	23_07_28_wavesize_CDK1si_cntrl_rep213_w2Conf-488.tif							0	0
11	0000006_33.tif:c:2/2 - Conf-640/Conf-488	0	23_07_28_wavesize_CDK1si_siRNAl_rep22_w2Conf-488.tif							116.699	0
12	0000008_24.tif:c:2/2 - Conf-640/Conf-488	89.562	23_07_28_wavesize_CDK1si_siRNAl_rep213_w2Conf-488.tif							94.391	0
13	0000009_39.tif:c:2/2 - Conf-640/Conf-488	0	23_07_28_wavesize_CDK1si_siRNAl_rep28_w2Conf-488.tif							66.062	0
14	0000012_13.tif:c:2/2 - Conf-640/Conf-488	116.699	23_07_28_wavesize_CDK1si_cntrl_rep22_w2Conf-488.tif							0	21.75
15	0000013_30.tif:c:2/2 - Conf-640/Conf-488	0	23_07_28_wavesize_CDK1si_siRNAl_rep219_w2Conf-488.tif							0	0
16	0000015_27.tif:c:2/2 - Conf-640/Conf-488	0	23_07_28_wavesize_CDK1si_siRNAl_rep216_w2Conf-488.tif							30.788	0
17	0000016_10.tif:c:2/2 - Conf-640/Conf-488	94.391	23_07_28_wavesize_CDK1si_cntrl_rep219_w2Conf-488.tif							33.652	50.054
18	0000016_29.tif:c:2/2 - Conf-640/Conf-488	30.952	23_07_28_wavesize_CDK1si_siRNAl_rep218_w2Conf-488.tif							0	74.897
19	0000016_36.tif:c:2/2 - Conf-640/Conf-488	75.543	23_07_28_wavesize_CDK1si_siRNAl_rep25_w2Conf-488.tif							28.354	0
20	0000016_38.tif:c:2/2 - Conf-640/Conf-488	0	23_07_28_wavesize_CDK1si_siRNAl_rep27_w2Conf-488.tif							47.557	0
21	0000021_34.tif:c:2/2 - Conf-640/Conf-488	0	23_07_28_wavesize_CDK1si_siRNAl_rep23_w2Conf-488.tif							122.998	0
22	0000023_14.tif:c:2/2 - Conf-640/Conf-488	66.062	23_07_28_wavesize_CDK1si_cntrl_rep23_w2Conf-488.tif
23	0000024_31.tif:c:2/2 - Conf-640/Conf-488	0	23_07_28_wavesize_CDK1si_siRNAl_rep21_w2Conf-488.tif
24	0000025_11.tif:c:2/2 - Conf-640/Conf-488	0	23_07_28_wavesize_CDK1si_cntrl_rep21_w2Conf-488.tif
25	0000025_18.tif:c:2/2 - Conf-640/Conf-488	0	23_07_28_wavesize_CDK1si_cntrl_rep27_w2Conf-488.tif							precent
26	0000028_28.tif:c:2/2 - Conf-640/Conf-488	0	23_07_28_wavesize_CDK1si_siRNAl_rep217_w2Conf-488.tif							0.75	0.3
27	0000030_21.tif:c:2/2 - Conf-640/Conf-488	21.75	23_07_28_wavesize_CDK1si_siRNAl_rep210_w2Conf-488.tif
28	0000031_32.tif:c:2/2 - Conf-640/Conf-488	0	23_07_28_wavesize_CDK1si_siRNAl_rep220_w2Conf-488.tif
29	0000033_17.tif:c:2/2 - Conf-640/Conf-488	30.788	23_07_28_wavesize_CDK1si_cntrl_rep26_w2Conf-488.tif
30	0000034_15.tif:c:2/2 - Conf-640/Conf-488	33.652	23_07_28_wavesize_CDK1si_cntrl_rep24_w2Conf-488.tif
31	0000034_16.tif:c:2/2 - Conf-640/Conf-488	0	23_07_28_wavesize_CDK1si_cntrl_rep25_w2Conf-488.tif
32	0000034_22.tif:c:2/2 - Conf-640/Conf-488	0	23_07_28_wavesize_CDK1si_siRNAl_rep211_w2Conf-488.tif
33	0000034_40.tif:c:2/2 - Conf-640/Conf-488	50.054	23_07_28_wavesize_CDK1si_siRNAl_rep29_w2Conf-488.tif
34	0000035_20.tif:c:2/2 - Conf-640/Conf-488	28.354	23_07_28_wavesize_CDK1si_cntrl_rep29_w2Conf-488.tif
35	0000037_23.tif:c:2/2 - Conf-640/Conf-488	74.897	23_07_28_wavesize_CDK1si_siRNAl_rep212_w2Conf-488.tif
36	0000037_25.tif:c:2/2 - Conf-640/Conf-488	0	23_07_28_wavesize_CDK1si_siRNAl_rep214_w2Conf-488.tif
37	0000038_26.tif:c:2/2 - Conf-640/Conf-488	0	23_07_28_wavesize_CDK1si_siRNAl_rep215_w2Conf-488.tif
38	0000039_12.tif:c:2/2 - Conf-640/Conf-488	47.557	23_07_28_wavesize_CDK1si_cntrl_rep220_w2Conf-488.tif
39	0000039_19.tif:c:2/2 - Conf-640/Conf-488	122.998	23_07_28_wavesize_CDK1si_cntrl_rep28_w2Conf-488.tif
40	0000040_37.tif:c:2/2 - Conf-640/Conf-488	0	23_07_28_wavesize_CDK1si_siRNAl_rep26_w2Conf-488.tif
Rep3
00000008_7.tif:c:2/2 - Conf-640/Conf-488	110.843	23_07_28_wavesize_CDK1si_cntrl_rep316_w2Conf-488.tif						NT	CDK1
00000009_9.tif:c:2/2 - Conf-640/Conf-488	81.297	23_07_28_wavesize_CDK1si_cntrl_rep318_w2Conf-488.tif						110.843	0
0000001_28.tif:c:2/2 - Conf-640/Conf-488	0	23_07_28_wavesize_CDK1si_siRNA_rep317_w2Conf-488.tif						81.297	0
00000011_5.tif:c:2/2 - Conf-640/Conf-488	148.386	23_07_28_wavesize_CDK1si_cntrl_rep314_w2Conf-488.tif						148.386	13.385
00000014_3.tif:c:2/2 - Conf-640/Conf-488	0	23_07_28_wavesize_CDK1si_cntrl_rep312_w2Conf-488.tif						0	0
00000016_2.tif:c:2/2 - Conf-640/Conf-488	46.099	23_07_28_wavesize_CDK1si_cntrl_rep311_w2Conf-488.tif						46.099	0
00000019_1.tif:c:2/2 - Conf-640/Conf-488	20.952	23_07_28_wavesize_CDK1si_cntrl_rep310_w2Conf-488.tif						20.952	0
0000002_38.tif:c:2/2 - Conf-640/Conf-488	0	23_07_28_wavesize_CDK1si_siRNA_rep37_w2Conf-488.tif						160.656	0
00000027_8.tif:c:2/2 - Conf-640/Conf-488	160.656	23_07_28_wavesize_CDK1si_cntrl_rep317_w2Conf-488.tif						339.069	0
00000028_4.tif:c:2/2 - Conf-640/Conf-488	339.069	23_07_28_wavesize_CDK1si_cntrl_rep313_w2Conf-488.tif						64.148	0
00000035_6.tif:c:2/2 - Conf-640/Conf-488	64.148	23_07_28_wavesize_CDK1si_cntrl_rep315_w2Conf-488.tif						35.414	0
0000005_12.tif:c:2/2 - Conf-640/Conf-488	35.414	23_07_28_wavesize_CDK1si_cntrl_rep320_w2Conf-488.tif						86.013	0
0000007_23.tif:c:2/2 - Conf-640/Conf-488	13.385	23_07_28_wavesize_CDK1si_siRNA_rep312_w2Conf-488.tif						0	18.163
0000008_18.tif:c:2/2 - Conf-640/Conf-488	86.013	23_07_28_wavesize_CDK1si_cntrl_rep37_w2Conf-488.tif						0	0
0000009_37.tif:c:2/2 - Conf-640/Conf-488	0	23_07_28_wavesize_CDK1si_siRNA_rep36_w2Conf-488.tif						125.863	0
0000013_39.tif:c:2/2 - Conf-640/Conf-488	0	23_07_28_wavesize_CDK1si_siRNA_rep38_w2Conf-488.tif						104.696	0
0000014_20.tif:c:2/2 - Conf-640/Conf-488	0	23_07_28_wavesize_CDK1si_cntrl_rep39_w2Conf-488.tif						104.924	60.282
0000014_29.tif:c:2/2 - Conf-640/Conf-488	0	23_07_28_wavesize_CDK1si_siRNA_rep318_w2Conf-488.tif						161.087	260.408
0000015_13.tif:c:2/2 - Conf-640/Conf-488	0	23_07_28_wavesize_CDK1si_cntrl_rep32_w2Conf-488.tif						124.684	0
0000016_27.tif:c:2/2 - Conf-640/Conf-488	0	23_07_28_wavesize_CDK1si_siRNA_rep316_w2Conf-488.tif						61.144	0
0000017_11.tif:c:2/2 - Conf-640/Conf-488	125.863	23_07_28_wavesize_CDK1si_cntrl_rep31_w2Conf-488.tif						0	42.411
0000017_21.tif:c:2/2 - Conf-640/Conf-488	0	23_07_28_wavesize_CDK1si_siRNA_rep310_w2Conf-488.tif
0000018_10.tif:c:2/2 - Conf-640/Conf-488	104.696	23_07_28_wavesize_CDK1si_cntrl_rep319_w2Conf-488.tif
0000018_19.tif:c:2/2 - Conf-640/Conf-488	104.924	23_07_28_wavesize_CDK1si_cntrl_rep38_w2Conf-488.tif
0000018_30.tif:c:2/2 - Conf-640/Conf-488	0	23_07_28_wavesize_CDK1si_siRNA_rep319_w2Conf-488.tif						pcent
0000020_22.tif:c:2/2 - Conf-640/Conf-488	0	23_07_28_wavesize_CDK1si_siRNA_rep311_w2Conf-488.tif
0000024_35.tif:c:2/2 - Conf-640/Conf-488	0	23_07_28_wavesize_CDK1si_siRNA_rep34_w2Conf-488.tif						0.8	0.25
0000025_34.tif:c:2/2 - Conf-640/Conf-488	18.163	23_07_28_wavesize_CDK1si_siRNA_rep33_w2Conf-488.tif
0000025_36.tif:c:2/2 - Conf-640/Conf-488	0	23_07_28_wavesize_CDK1si_siRNA_rep35_w2Conf-488.tif
0000029_31.tif:c:2/2 - Conf-640/Conf-488	0	23_07_28_wavesize_CDK1si_siRNA_rep31_w2Conf-488.tif
0000031_32.tif:c:2/2 - Conf-640/Conf-488	0	23_07_28_wavesize_CDK1si_siRNA_rep320_w2Conf-488.tif
0000031_33.tif:c:2/2 - Conf-640/Conf-488	60.282	23_07_28_wavesize_CDK1si_siRNA_rep32_w2Conf-488.tif
0000032_40.tif:c:2/2 - Conf-640/Conf-488	260.408	23_07_28_wavesize_CDK1si_siRNA_rep39_w2Conf-488.tif
0000034_15.tif:c:2/2 - Conf-640/Conf-488	161.087	23_07_28_wavesize_CDK1si_cntrl_rep34_w2Conf-488.tif
0000037_16.tif:c:2/2 - Conf-640/Conf-488	124.684	23_07_28_wavesize_CDK1si_cntrl_rep35_w2Conf-488.tif
0000037_17.tif:c:2/2 - Conf-640/Conf-488	61.144	23_07_28_wavesize_CDK1si_cntrl_rep36_w2Conf-488.tif
0000038_14.tif:c:2/2 - Conf-640/Conf-488	0	23_07_28_wavesize_CDK1si_cntrl_rep33_w2Conf-488.tif
0000038_26.tif:c:2/2 - Conf-640/Conf-488	0	23_07_28_wavesize_CDK1si_siRNA_rep315_w2Conf-488.tif
0000040_24.tif:c:2/2 - Conf-640/Conf-488	0	23_07_28_wavesize_CDK1si_siRNA_rep313_w2Conf-488.tif
0000040_25.tif:c:2/2 - Conf-640/Conf-488	42.411	23_07_28_wavesize_CDK1si_siRNA_rep314_w2Conf-488.tif

## Sheet: Fig2J
Fig2J
	TOTAL PROTEIN
	NT	normalization factor
1	122000	1
2	121000	1.00826
3	102000	1.19608
	cdk1
1	108000	1.12963
2	106000	1.15094
3	92000	1.32609
ANTIBODY
	signal	normalized signal		control	si (as fraction of control)
NT1	193	193		1	0.464728
NT2	169	170.397		1	0.729485
NT3	192	229.647		1	0.440591
CDK1	79.4	89.6926
CDK2	108	124.302
CDK3	76.3	101.18

## Sheet: Fig2L
Fig2L
	wave area (um^2)
23_11_09_corrected_FMNL1mut_GFP1_w1Conf-640.tif	72.476					gfp	wt	mut
23_11_09_corrected_FMNL1mut_GFP10_w1Conf-640.tif	47.443					72.476	180.796	0
23_11_09_corrected_FMNL1mut_GFP2_w1Conf-640.tif	26.503					47.443	97.458	161.441
23_11_09_corrected_FMNL1mut_GFP3_w1Conf-640.tif	38.101					26.503	86.418	0
23_11_09_corrected_FMNL1mut_GFP4_w1Conf-640.tif	0					38.101	60.409	82.818
23_11_09_corrected_FMNL1mut_GFP5_w1Conf-640.tif	0					0	13.385	79.713
23_11_09_corrected_FMNL1mut_GFP6_w1Conf-640.tif	9.747					0	0	10.241
23_11_09_corrected_FMNL1mut_GFP7_w1Conf-640.tif	0					9.747	157.816	57.925
23_11_09_corrected_FMNL1mut_GFP8_w1Conf-640.tif	91.045					0	0	0		Percent of cells with wave
23_11_09_corrected_FMNL1mut_GFP9_w1Conf-640.tif	49.775					91.045	128.246	77.875
23_11_09_corrected_FMNL1mut_MUT1_w1Conf-640.tif	0					49.775	0	0		70	70	60
23_11_09_corrected_FMNL1mut_MUT10_w1Conf-640.tif	161.441
23_11_09_corrected_FMNL1mut_MUT2_w1Conf-640.tif	0					345.723	152.48	99.068
23_11_09_corrected_FMNL1mut_MUT3_w1Conf-640.tif	82.818					195.791	0	15.464
23_11_09_corrected_FMNL1mut_MUT4_w1Conf-640.tif	79.713					137.144	71.31	161.885
23_11_09_corrected_FMNL1mut_MUT5_w1Conf-640.tif	10.241					80.119	156.739	47.379
23_11_09_corrected_FMNL1mut_MUT6_w1Conf-640.tif	57.925					0	197.907	83.68
23_11_09_corrected_FMNL1mut_MUT7_w1Conf-640.tif	0					69.636	27.378	0
23_11_09_corrected_FMNL1mut_MUT8_w1Conf-640.tif	77.875					0	102.097	0
23_11_09_corrected_FMNL1mut_MUT9_w1Conf-640.tif	0					203.928	0	0
23_11_09_corrected_FMNL1mut_WT1_w1Conf-640.tif	180.796					62.412	66.24	50.928
23_11_09_corrected_FMNL1mut_WT10_w1Conf-640.tif	97.458					10.279	0	0		80	70	60
23_11_09_corrected_FMNL1mut_WT2_w1Conf-640.tif	86.418
23_11_09_corrected_FMNL1mut_WT3_w1Conf-640.tif	60.409					0	98.459	98.472
23_11_09_corrected_FMNL1mut_WT4_w1Conf-640.tif	13.385					68.762	56.67	0
23_11_09_corrected_FMNL1mut_WT5_w1Conf-640.tif	0					17.834	37.949	86.52
23_11_09_corrected_FMNL1mut_WT6_w1Conf-640.tif	157.816					83.49	0	0
23_11_09_corrected_FMNL1mut_WT7_w1Conf-640.tif	0					61.499	0	53.691
23_11_09_corrected_FMNL1mut_WT8_w1Conf-640.tif	128.246					46.036	87.47	0
23_11_09_corrected_FMNL1mut_WT9_w1Conf-640.tif	0					57.836	72.463	0
23_11_11_rep2_S1301A_wavesize_GFP1_w1Conf-640.tif	345.723					19.507	25.185	0
23_11_11_rep2_S1301A_wavesize_GFP10_w1Conf-640.tif	195.791					100.475	52.677	0
23_11_11_rep2_S1301A_wavesize_GFP2_w1Conf-640.tif	137.144					17.213	88.928	0		90	80	30
23_11_11_rep2_S1301A_wavesize_GFP3_w1Conf-640.tif	80.119
23_11_11_rep2_S1301A_wavesize_GFP4_w1Conf-640.tif	0
23_11_11_rep2_S1301A_wavesize_GFP5_w1Conf-640.tif	69.636
23_11_11_rep2_S1301A_wavesize_GFP6_w1Conf-640.tif	0
23_11_11_rep2_S1301A_wavesize_GFP7_w1Conf-640.tif	203.928
23_11_11_rep2_S1301A_wavesize_GFP8_w1Conf-640.tif	62.412
23_11_11_rep2_S1301A_wavesize_GFP9_w1Conf-640.tif	10.279
23_11_11_rep2_S1301A_wavesize_mut1_w1Conf-640.tif	99.068
23_11_11_rep2_S1301A_wavesize_mut10_w1Conf-640.tif	15.464
23_11_11_rep2_S1301A_wavesize_mut2_w1Conf-640.tif	161.885
23_11_11_rep2_S1301A_wavesize_mut3_w1Conf-640.tif	47.379
23_11_11_rep2_S1301A_wavesize_mut4_w1Conf-640.tif	83.68
23_11_11_rep2_S1301A_wavesize_mut5_w1Conf-640.tif	0
23_11_11_rep2_S1301A_wavesize_mut6_w1Conf-640.tif	0
23_11_11_rep2_S1301A_wavesize_mut7_w1Conf-640.tif	0
23_11_11_rep2_S1301A_wavesize_mut8_w1Conf-640.tif	50.928
23_11_11_rep2_S1301A_wavesize_mut9_w1Conf-640.tif	0
23_11_11_rep2_S1301A_wavesize_WT1_w1Conf-640.tif	152.48
23_11_11_rep2_S1301A_wavesize_WT10_w1Conf-640.tif	0
23_11_11_rep2_S1301A_wavesize_WT2_w1Conf-640.tif	71.31
23_11_11_rep2_S1301A_wavesize_WT3_w1Conf-640.tif	156.739
23_11_11_rep2_S1301A_wavesize_WT4_w1Conf-640.tif	197.907
23_11_11_rep2_S1301A_wavesize_WT5_w1Conf-640.tif	27.378
23_11_11_rep2_S1301A_wavesize_WT6_w1Conf-640.tif	102.097
23_11_11_rep2_S1301A_wavesize_WT7_w1Conf-640.tif	0
23_11_11_rep2_S1301A_wavesize_WT8_w1Conf-640.tif	66.24
23_11_11_rep2_S1301A_wavesize_WT9_w1Conf-640.tif	0
23_11_15_corrected_wavesize_GFP1_w1Conf-640.tif	0
23_11_15_corrected_wavesize_GFP10_w1Conf-640.tif	68.762
23_11_15_corrected_wavesize_GFP2_w1Conf-640.tif	17.834
23_11_15_corrected_wavesize_GFP3_w1Conf-640.tif	83.49
23_11_15_corrected_wavesize_GFP4_w1Conf-640.tif	61.499
23_11_15_corrected_wavesize_GFP5_w1Conf-640.tif	46.036
23_11_15_corrected_wavesize_GFP6_w1Conf-640.tif	57.836
23_11_15_corrected_wavesize_GFP7_w1Conf-640.tif	19.507
23_11_15_corrected_wavesize_GFP8_w1Conf-640.tif	100.475
23_11_15_corrected_wavesize_GFP9_w1Conf-640.tif	17.213
23_11_15_corrected_wavesize_mut1_w1Conf-640.tif	98.472
23_11_15_corrected_wavesize_mut10_w1Conf-640.tif	0
23_11_15_corrected_wavesize_mut2_w1Conf-640.tif	86.52
23_11_15_corrected_wavesize_mut3_w1Conf-640.tif	0
23_11_15_corrected_wavesize_mut4_w1Conf-640.tif	53.691
23_11_15_corrected_wavesize_mut5_w1Conf-640.tif	0
23_11_15_corrected_wavesize_mut6_w1Conf-640.tif	0
23_11_15_corrected_wavesize_mut7_w1Conf-640.tif	0
23_11_15_corrected_wavesize_mut8_w1Conf-640.tif	0
23_11_15_corrected_wavesize_mut9_w1Conf-640.tif	0
23_11_15_corrected_wavesize_WT1_w1Conf-640.tif	98.459
23_11_15_corrected_wavesize_WT10_w1Conf-640.tif	56.67
23_11_15_corrected_wavesize_WT2_w1Conf-640.tif	37.949
23_11_15_corrected_wavesize_WT3_w1Conf-640.tif	0
23_11_15_corrected_wavesize_WT4_w1Conf-640.tif	0
23_11_15_corrected_wavesize_WT5_w1Conf-640.tif	87.47
23_11_15_corrected_wavesize_WT6_w1Conf-640.tif	72.463
23_11_15_corrected_wavesize_WT7_w1Conf-640.tif	25.185
23_11_15_corrected_wavesize_WT8_w1Conf-640.tif	52.677
23_11_15_corrected_wavesize_WT9_w1Conf-640.tif	88.928
another biological replicate:
23_09_09_FMNL1_OE_corr_GFP1_w1Conf-640.tif	240.229
23_09_09_FMNL1_OE_corr_GFP10_w1Conf-640.tif	192.457
23_09_09_FMNL1_OE_corr_GFP2_w1Conf-640.tif	71.994
23_09_09_FMNL1_OE_corr_GFP3_w1Conf-640.tif	3.486
23_09_09_FMNL1_OE_corr_GFP4_w1Conf-640.tif	30.268
23_09_09_FMNL1_OE_corr_GFP5_w1Conf-640.tif	0
23_09_09_FMNL1_OE_corr_GFP6_w1Conf-640.tif	0
23_09_09_FMNL1_OE_corr_GFP7_w1Conf-640.tif	250.559
23_09_09_FMNL1_OE_corr_GFP8_w1Conf-640.tif	138.538
23_09_09_FMNL1_OE_corr_GFP9_w1Conf-640.tif	162.316
23_09_09_FMNL1_OE_corr_mut1_w1Conf-640.tif	0
23_09_09_FMNL1_OE_corr_mut10_w1Conf-640.tif	77.939
23_09_09_FMNL1_OE_corr_mut2_w1Conf-640.tif	0
23_09_09_FMNL1_OE_corr_mut3_w1Conf-640.tif	0
23_09_09_FMNL1_OE_corr_mut4_w1Conf-640.tif	20.128
23_09_09_FMNL1_OE_corr_mut5_w1Conf-640.tif	0
23_09_09_FMNL1_OE_corr_mut6_w1Conf-640.tif	105.038
23_09_09_FMNL1_OE_corr_mut7_w1Conf-640.tif	0
23_09_09_FMNL1_OE_corr_mut8_w1Conf-640.tif	22.98
23_09_09_FMNL1_OE_corr_mut9_w1Conf-640.tif	0
23_09_09_FMNL1_OE_corr_WT1_w1Conf-640.tif	0
23_09_09_FMNL1_OE_corr_WT10_w1Conf-640.tif	53.096
23_09_09_FMNL1_OE_corr_WT2_w1Conf-640.tif	0
23_09_09_FMNL1_OE_corr_WT3_w1Conf-640.tif	130.679
23_09_09_FMNL1_OE_corr_WT4_w1Conf-640.tif	40.687
23_09_09_FMNL1_OE_corr_WT5_w1Conf-640.tif	22.815
23_09_09_FMNL1_OE_corr_WT6_w1Conf-640.tif	37.531
23_09_09_FMNL1_OE_corr_WT7_w1Conf-640.tif	163.368
23_09_09_FMNL1_OE_corr_WT8_w1Conf-640.tif	26.884
23_09_09_FMNL1_OE_corr_WT9_w1Conf-640.tif	85.189

## Sheet: Fig2N
Fig2N
			mean	bckgrnd	mean minus bckgrnd			WT left, mut right --->	98.962	123.083
1	23_11_15_corrected_wavesize_WT10_w1Conf-640.tif:c:2/3 - Conf-640/Conf-488/Conf-405		385.253	101.134	284.119				20.616	48.413
2	23_11_15_corrected_wavesize_WT9_w1Conf-640.tif:c:2/3 - Conf-640/Conf-488/Conf-405		241.6	101.134	140.466				56.842	161.743
3	23_11_15_corrected_wavesize_WT8_w1Conf-640.tif:c:2/3 - Conf-640/Conf-488/Conf-405		379.78	101.134	278.646				117.451	41.427
4	23_11_15_corrected_wavesize_WT7_w1Conf-640.tif:c:2/3 - Conf-640/Conf-488/Conf-405		271.451	101.134	170.317				139.274	141.871
5	23_11_15_corrected_wavesize_WT6_w1Conf-640.tif:c:2/3 - Conf-640/Conf-488/Conf-405		256.54	101.134	155.406				81.497	83.075
6	23_11_15_corrected_wavesize_WT5_w1Conf-640.tif:c:2/3 - Conf-640/Conf-488/Conf-405		233.447	101.134	132.313				53.569	88.651		Averages
7	23_11_15_corrected_wavesize_WT4_w1Conf-640.tif:c:2/3 - Conf-640/Conf-488/Conf-405		252.873	101.134	151.739				89.683	198.374
8	23_11_15_corrected_wavesize_WT3_w1Conf-640.tif:c:2/3 - Conf-640/Conf-488/Conf-405		152.033	101.134	50.899				150.761	29.413
9	23_11_15_corrected_wavesize_WT2_w1Conf-640.tif:c:2/3 - Conf-640/Conf-488/Conf-405		288.439	101.134	187.305				29.958	216.876		83.8613	113.293
10	23_11_15_corrected_wavesize_WT1_w1Conf-640.tif:c:2/3 - Conf-640/Conf-488/Conf-405		219.741	101.134	118.607
11	23_11_15_corrected_wavesize_mut10_w1Conf-640.tif:c:2/3 - Conf-640/Conf-488/Conf-405		473.507	101.134	372.373
12	23_11_15_corrected_wavesize_mut9_w1Conf-640.tif:c:2/3 - Conf-640/Conf-488/Conf-405		335.291	101.134	234.157
13	23_11_15_corrected_wavesize_mut8_w1Conf-640.tif:c:2/3 - Conf-640/Conf-488/Conf-405		400.391	101.134	299.257
14	23_11_15_corrected_wavesize_mut7_w1Conf-640.tif:c:2/3 - Conf-640/Conf-488/Conf-405		329.797	101.134	228.663				95.077	160.794
15	23_11_15_corrected_wavesize_mut6_w1Conf-640.tif:c:2/3 - Conf-640/Conf-488/Conf-405		231.976	101.134	130.842				92.623	245.911
16	23_11_15_corrected_wavesize_mut5_w1Conf-640.tif:c:2/3 - Conf-640/Conf-488/Conf-405		320.045	101.134	218.911				41.206	58.676
17	23_11_15_corrected_wavesize_mut4_w1Conf-640.tif:c:2/3 - Conf-640/Conf-488/Conf-405		136.043	101.134	34.909				217.429	46.929
18	23_11_15_corrected_wavesize_mut3_w1Conf-640.tif:c:2/3 - Conf-640/Conf-488/Conf-405		465.635	101.134	364.501				212.988	115.983
19	23_11_15_corrected_wavesize_mut2_w1Conf-640.tif:c:2/3 - Conf-640/Conf-488/Conf-405		241.344	101.134	140.21				226.28	191.911
20	23_11_15_corrected_wavesize_mut1_w1Conf-640.tif:c:2/3 - Conf-640/Conf-488/Conf-405		232.315	101.134	131.181				105.257	447.134
21	23_11_11_rep2_S1301A_wavesize_WT10_w1Conf-640.tif:c:2/3 - Conf-640/Conf-488/Conf-405		196.211	101.134	95.077				71.104	288.684
22	23_11_11_rep2_S1301A_wavesize_WT9_w1Conf-640.tif:c:2/3 - Conf-640/Conf-488/Conf-405		193.757	101.134	92.623				118.351	94.821
23	23_11_11_rep2_S1301A_wavesize_WT8_w1Conf-640.tif:c:2/3 - Conf-640/Conf-488/Conf-405		142.34	101.134	41.206				76.234	33.035		125.655	168.388
24	23_11_11_rep2_S1301A_wavesize_WT7_w1Conf-640.tif:c:2/3 - Conf-640/Conf-488/Conf-405		318.563	101.134	217.429
25	23_11_11_rep2_S1301A_wavesize_WT6_w1Conf-640.tif:c:2/3 - Conf-640/Conf-488/Conf-405		314.122	101.134	212.988				284.119	372.373
26	23_11_11_rep2_S1301A_wavesize_WT5_w1Conf-640.tif:c:2/3 - Conf-640/Conf-488/Conf-405		327.414	101.134	226.28				140.466	234.157
27	23_11_11_rep2_S1301A_wavesize_WT4_w1Conf-640.tif:c:2/3 - Conf-640/Conf-488/Conf-405		206.391	101.134	105.257				278.646	299.257
28	23_11_11_rep2_S1301A_wavesize_WT3_w1Conf-640.tif:c:2/3 - Conf-640/Conf-488/Conf-405		172.238	101.134	71.104				170.317	228.663
29	23_11_11_rep2_S1301A_wavesize_WT2_w1Conf-640.tif:c:2/3 - Conf-640/Conf-488/Conf-405		219.485	101.134	118.351				155.406	130.842
30	23_11_11_rep2_S1301A_wavesize_WT1_w1Conf-640.tif:c:2/3 - Conf-640/Conf-488/Conf-405		177.368	101.134	76.234				132.313	218.911
31	23_11_11_rep2_S1301A_wavesize_mut10_w1Conf-640.tif:c:2/3 - Conf-640/Conf-488/Conf-405		261.928	101.134	160.794				151.739	34.909
32	23_11_11_rep2_S1301A_wavesize_mut9_w1Conf-640.tif:c:2/3 - Conf-640/Conf-488/Conf-405		347.045	101.134	245.911				50.899	364.501
33	23_11_11_rep2_S1301A_wavesize_mut8_w1Conf-640.tif:c:2/3 - Conf-640/Conf-488/Conf-405		159.81	101.134	58.676				187.305	140.21
34	23_11_11_rep2_S1301A_wavesize_mut7_w1Conf-640.tif:c:2/3 - Conf-640/Conf-488/Conf-405		148.063	101.134	46.929				118.607	131.181		166.982	215.5
35	23_11_11_rep2_S1301A_wavesize_mut6_w1Conf-640.tif:c:2/3 - Conf-640/Conf-488/Conf-405		217.117	101.134	115.983
36	23_11_11_rep2_S1301A_wavesize_mut5_w1Conf-640.tif:c:2/3 - Conf-640/Conf-488/Conf-405		293.045	101.134	191.911
37	23_11_11_rep2_S1301A_wavesize_mut4_w1Conf-640.tif:c:2/3 - Conf-640/Conf-488/Conf-405		548.268	101.134	447.134
38	23_11_11_rep2_S1301A_wavesize_mut3_w1Conf-640.tif:c:2/3 - Conf-640/Conf-488/Conf-405		389.818	101.134	288.684
39	23_11_11_rep2_S1301A_wavesize_mut2_w1Conf-640.tif:c:2/3 - Conf-640/Conf-488/Conf-405		195.955	101.134	94.821
40	23_11_11_rep2_S1301A_wavesize_mut1_w1Conf-640.tif:c:2/3 - Conf-640/Conf-488/Conf-405		134.169	101.134	33.035
41	23_11_09_corrected_FMNL1mut_WT10_w1Conf-640.tif:c:2/3 - Conf-640/Conf-488/Conf-405		200.096	101.134	98.962
42	23_11_09_corrected_FMNL1mut_WT9_w1Conf-640.tif:c:2/3 - Conf-640/Conf-488/Conf-405		121.75	101.134	20.616
43	23_11_09_corrected_FMNL1mut_WT8_w1Conf-640.tif:c:2/3 - Conf-640/Conf-488/Conf-405		157.976	101.134	56.842
44	23_11_09_corrected_FMNL1mut_WT7_w1Conf-640.tif:c:2/3 - Conf-640/Conf-488/Conf-405		218.585	101.134	117.451
45	23_11_09_corrected_FMNL1mut_WT6_w1Conf-640.tif:c:2/3 - Conf-640/Conf-488/Conf-405		240.408	101.134	139.274
46	23_11_09_corrected_FMNL1mut_WT5_w1Conf-640.tif:c:2/3 - Conf-640/Conf-488/Conf-405		182.631	101.134	81.497
47	23_11_09_corrected_FMNL1mut_WT4_w1Conf-640.tif:c:2/3 - Conf-640/Conf-488/Conf-405		154.703	101.134	53.569
48	23_11_09_corrected_FMNL1mut_WT3_w1Conf-640.tif:c:2/3 - Conf-640/Conf-488/Conf-405		190.817	101.134	89.683
49	23_11_09_corrected_FMNL1mut_WT2_w1Conf-640.tif:c:2/3 - Conf-640/Conf-488/Conf-405		251.895	101.134	150.761
50	23_11_09_corrected_FMNL1mut_WT1_w1Conf-640.tif:c:2/3 - Conf-640/Conf-488/Conf-405		131.092	101.134	29.958
51	23_11_09_corrected_FMNL1mut_MUT10_w1Conf-640.tif:c:2/3 - Conf-640/Conf-488/Conf-405		224.217	101.134	123.083
52	23_11_09_corrected_FMNL1mut_MUT9_w1Conf-640.tif:c:2/3 - Conf-640/Conf-488/Conf-405		149.547	101.134	48.413
53	23_11_09_corrected_FMNL1mut_MUT8_w1Conf-640.tif:c:2/3 - Conf-640/Conf-488/Conf-405		262.877	101.134	161.743
54	23_11_09_corrected_FMNL1mut_MUT7_w1Conf-640.tif:c:2/3 - Conf-640/Conf-488/Conf-405		142.561	101.134	41.427
55	23_11_09_corrected_FMNL1mut_MUT6_w1Conf-640.tif:c:2/3 - Conf-640/Conf-488/Conf-405		243.005	101.134	141.871
56	23_11_09_corrected_FMNL1mut_MUT5_w1Conf-640.tif:c:2/3 - Conf-640/Conf-488/Conf-405		184.209	101.134	83.075
57	23_11_09_corrected_FMNL1mut_MUT4_w1Conf-640.tif:c:2/3 - Conf-640/Conf-488/Conf-405		189.785	101.134	88.651
58	23_11_09_corrected_FMNL1mut_MUT3_w1Conf-640.tif:c:2/3 - Conf-640/Conf-488/Conf-405		299.508	101.134	198.374
59	23_11_09_corrected_FMNL1mut_MUT2_w1Conf-640.tif:c:2/3 - Conf-640/Conf-488/Conf-405		130.547	101.134	29.413
60	23_11_09_corrected_FMNL1mut_MUT1_w1Conf-640.tif:c:2/3 - Conf-640/Conf-488/Conf-405		318.01	101.134	216.876
Another biological replicate:
			cell fmnl1 fluor int	bckgrnd	int minus background
1	23_09_09_FMNL1_OE_corr_WT10_w1Conf-640.tif:c:2/3 - Conf-640/Conf-488/Conf-405		341.052	101.854	239.198			WT	mut
2	23_09_09_FMNL1_OE_corr_WT9_w1Conf-640.tif:c:2/3 - Conf-640/Conf-488/Conf-405		344.753	101.854	242.899			239.198	168.133
3	23_09_09_FMNL1_OE_corr_WT8_w1Conf-640.tif:c:2/3 - Conf-640/Conf-488/Conf-405		205.196	101.854	103.342			242.899	160.741
4	23_09_09_FMNL1_OE_corr_WT7_w1Conf-640.tif:c:2/3 - Conf-640/Conf-488/Conf-405		297.354	101.854	195.5			103.342	137.645
5	23_09_09_FMNL1_OE_corr_WT6_w1Conf-640.tif:c:2/3 - Conf-640/Conf-488/Conf-405		183.554	101.854	81.7			195.5	354.13
6	23_09_09_FMNL1_OE_corr_WT5_w1Conf-640.tif:c:2/3 - Conf-640/Conf-488/Conf-405		361.758	101.854	259.904			81.7	182.161
7	23_09_09_FMNL1_OE_corr_WT4_w1Conf-640.tif:c:2/3 - Conf-640/Conf-488/Conf-405		236.499	101.854	134.645			259.904	133.775
8	23_09_09_FMNL1_OE_corr_WT3_w1Conf-640.tif:c:2/3 - Conf-640/Conf-488/Conf-405		288.857	101.854	187.003			134.645	251.273
9	23_09_09_FMNL1_OE_corr_WT2_w1Conf-640.tif:c:2/3 - Conf-640/Conf-488/Conf-405		443.243	101.854	341.389			187.003	124.259
10	23_09_09_FMNL1_OE_corr_WT1_w1Conf-640.tif:c:2/3 - Conf-640/Conf-488/Conf-405		182.995	101.854	81.141			341.389	377.851
11	23_09_09_FMNL1_OE_corr_mut10_w1Conf-640.tif:c:2/3 - Conf-640/Conf-488/Conf-405		269.987	101.854	168.133			81.141	174.155
12	23_09_09_FMNL1_OE_corr_mut9_w1Conf-640.tif:c:2/3 - Conf-640/Conf-488/Conf-405		262.595	101.854	160.741
13	23_09_09_FMNL1_OE_corr_mut8_w1Conf-640.tif:c:2/3 - Conf-640/Conf-488/Conf-405		239.499	101.854	137.645
14	23_09_09_FMNL1_OE_corr_mut7_w1Conf-640.tif:c:2/3 - Conf-640/Conf-488/Conf-405		455.984	101.854	354.13
15	23_09_09_FMNL1_OE_corr_mut6_w1Conf-640.tif:c:2/3 - Conf-640/Conf-488/Conf-405		284.015	101.854	182.161			186.672	206.412
16	23_09_09_FMNL1_OE_corr_mut5_w1Conf-640.tif:c:2/3 - Conf-640/Conf-488/Conf-405		235.629	101.854	133.775
17	23_09_09_FMNL1_OE_corr_mut4_w1Conf-640.tif:c:2/3 - Conf-640/Conf-488/Conf-405		353.127	101.854	251.273
18	23_09_09_FMNL1_OE_corr_mut3_w1Conf-640.tif:c:2/3 - Conf-640/Conf-488/Conf-405		226.113	101.854	124.259
19	23_09_09_FMNL1_OE_corr_mut2_w1Conf-640.tif:c:2/3 - Conf-640/Conf-488/Conf-405		479.705	101.854	377.851
20	23_09_09_FMNL1_OE_corr_mut1_w1Conf-640.tif:c:2/3 - Conf-640/Conf-488/Conf-405		276.009	101.854	174.155

## Sheet: Fig2P
Fig2P
	wave size
0000001_47.tif:c:1/3 - Conf-640/Conf-488/Conf-405	44.565		0000001_47.tif	23_10_04_WaveSize_WTvE_E16_w1Conf-640.tif							WT	E
0000001_53.tif:c:1/3 - Conf-640/Conf-488/Conf-405	124.519		0000001_53.tif	23_10_04_WaveSize_WTvE_E2_w1Conf-640.tif							52.829	44.565
0000002_71.tif:c:1/3 - Conf-640/Conf-488/Conf-405	52.829		0000002_71.tif	23_10_04_WaveSize_WTvE_WT1_w1Conf-640.tif							96.9	124.519
00000021_1.tif:c:1/3 - Conf-640/Conf-488/Conf-405	253.031		00000021_1.tif	23_10_03_OE_wavesize_WTvE_E10_w1Conf-640.tif							0	253.031
00000031_4.tif:c:1/3 - Conf-640/Conf-488/Conf-405	97.091		00000031_4.tif	23_10_03_OE_wavesize_WTvE_E13_w1Conf-640.tif							179.503	97.091
00000034_8.tif:c:1/3 - Conf-640/Conf-488/Conf-405	0		00000034_8.tif	23_10_03_OE_wavesize_WTvE_E17_w1Conf-640.tif							119.715	0
0000004_46.tif:c:1/3 - Conf-640/Conf-488/Conf-405	76.836		0000004_46.tif	23_10_04_WaveSize_WTvE_E15_w1Conf-640.tif							23.88	76.836
00000044_5.tif:c:1/3 - Conf-640/Conf-488/Conf-405	52.322		00000044_5.tif	23_10_03_OE_wavesize_WTvE_E14_w1Conf-640.tif							244.374	52.322
00000050_9.tif:c:1/3 - Conf-640/Conf-488/Conf-405	56.15		00000050_9.tif	23_10_03_OE_wavesize_WTvE_E18_w1Conf-640.tif							40.623	56.15
00000057_3.tif:c:1/3 - Conf-640/Conf-488/Conf-405	54.997		00000057_3.tif	23_10_03_OE_wavesize_WTvE_E12_w1Conf-640.tif							14.044	54.997
00000059_7.tif:c:1/3 - Conf-640/Conf-488/Conf-405	117.814		00000059_7.tif	23_10_03_OE_wavesize_WTvE_E16_w1Conf-640.tif							55.453	117.814
0000007_82.tif:c:1/3 - Conf-640/Conf-488/Conf-405	56.923		0000007_82.tif	23_10_07_WaveSize_WTvE_E11_w1Conf-640.tif							65.568	56.923
0000007_99.tif:c:1/3 - Conf-640/Conf-488/Conf-405	67.887		0000007_99.tif	23_10_07_WaveSize_WTvE_E8_w1Conf-640.tif							0	67.887
00000081_2.tif:c:1/3 - Conf-640/Conf-488/Conf-405	0		00000081_2.tif	23_10_03_OE_wavesize_WTvE_E11_w1Conf-640.tif							21.167	0
0000009_48.tif:c:1/3 - Conf-640/Conf-488/Conf-405	282.614		0000009_48.tif	23_10_04_WaveSize_WTvE_E17_w1Conf-640.tif							60.181	282.614
000001_100.tif:c:1/3 - Conf-640/Conf-488/Conf-405	235.273		000001_100.tif	23_10_07_WaveSize_WTvE_E9_w1Conf-640.tif							140.414	235.273
00000117_6.tif:c:1/3 - Conf-640/Conf-488/Conf-405	82.299		00000117_6.tif	23_10_03_OE_wavesize_WTvE_E15_w1Conf-640.tif							32.372	82.299
0000012_63.tif:c:1/3 - Conf-640/Conf-488/Conf-405	96.9		0000012_63.tif	23_10_04_WaveSize_WTvE_WT12_w1Conf-640.tif							0	176.068
0000014_77.tif:c:1/3 - Conf-640/Conf-488/Conf-405	0		0000014_77.tif	23_10_04_WaveSize_WTvE_WT6_w1Conf-640.tif							128.588	129.526
0000015_58.tif:c:1/3 - Conf-640/Conf-488/Conf-405	176.068		0000015_58.tif	23_10_04_WaveSize_WTvE_E7_w1Conf-640.tif							48.609	47.506
0000016_14.tif:c:1/3 - Conf-640/Conf-488/Conf-405	129.526		0000016_14.tif	23_10_03_OE_wavesize_WTvE_E3_w1Conf-640.tif							0	23.69
0000017_65.tif:c:1/3 - Conf-640/Conf-488/Conf-405	179.503		0000017_65.tif	23_10_04_WaveSize_WTvE_WT14_w1Conf-640.tif							11.272	165.358
0000019_30.tif:c:1/3 - Conf-640/Conf-488/Conf-405	119.715		0000019_30.tif	23_10_03_OE_wavesize_WTvE_WT19_w1Conf-640.tif							30.635	66.734
000002_104.tif:c:1/3 - Conf-640/Conf-488/Conf-405	23.88		000002_104.tif	23_10_07_WaveSize_WTvE_WT13_w1Conf-640.tif							0	109.246
0000020_69.tif:c:1/3 - Conf-640/Conf-488/Conf-405	244.374		0000020_69.tif	23_10_04_WaveSize_WTvE_WT18_w1Conf-640.tif							0	89.156
0000021_67.tif:c:1/3 - Conf-640/Conf-488/Conf-405	40.623		0000021_67.tif	23_10_04_WaveSize_WTvE_WT16_w1Conf-640.tif							36.187	58.368
0000021_76.tif:c:1/3 - Conf-640/Conf-488/Conf-405	14.044		0000021_76.tif	23_10_04_WaveSize_WTvE_WT5_w1Conf-640.tif							81.982	51.587
0000023_15.tif:c:1/3 - Conf-640/Conf-488/Conf-405	47.506		0000023_15.tif	23_10_03_OE_wavesize_WTvE_E4_w1Conf-640.tif							0	70.194
0000023_33.tif:c:1/3 - Conf-640/Conf-488/Conf-405	55.453		0000023_33.tif	23_10_03_OE_wavesize_WTvE_WT2_w1Conf-640.tif							124.912	204.727
0000025_52.tif:c:1/3 - Conf-640/Conf-488/Conf-405	23.69		0000025_52.tif	23_10_04_WaveSize_WTvE_E20_w1Conf-640.tif							0	86.329
0000025_91.tif:c:1/3 - Conf-640/Conf-488/Conf-405	165.358		0000025_91.tif	23_10_07_WaveSize_WTvE_E1_w1Conf-640.tif							0	129.209
0000026_78.tif:c:1/3 - Conf-640/Conf-488/Conf-405	65.568		0000026_78.tif	23_10_04_WaveSize_WTvE_WT7_w1Conf-640.tif							104.29	65.695
0000027_11.tif:c:1/3 - Conf-640/Conf-488/Conf-405	66.734		0000027_11.tif	23_10_03_OE_wavesize_WTvE_E1_w1Conf-640.tif							35.452	149.679
0000028_43.tif:c:1/3 - Conf-640/Conf-488/Conf-405	109.246		0000028_43.tif	23_10_04_WaveSize_WTvE_E12_w1Conf-640.tif							0	91.742
0000030_27.tif:c:1/3 - Conf-640/Conf-488/Conf-405	0		0000030_27.tif	23_10_03_OE_wavesize_WTvE_WT16_w1Conf-640.tif							0	0
0000031_98.tif:c:1/3 - Conf-640/Conf-488/Conf-405	89.156		0000031_98.tif	23_10_07_WaveSize_WTvE_E7_w1Conf-640.tif							102.655	17.796
0000035_13.tif:c:1/3 - Conf-640/Conf-488/Conf-405	58.368		0000035_13.tif	23_10_03_OE_wavesize_WTvE_E2_w1Conf-640.tif							47.202	73.312
0000037_23.tif:c:1/3 - Conf-640/Conf-488/Conf-405	21.167		0000037_23.tif	23_10_03_OE_wavesize_WTvE_WT12_w1Conf-640.tif							238.924	190.074
0000038_72.tif:c:1/3 - Conf-640/Conf-488/Conf-405	60.181		0000038_72.tif	23_10_04_WaveSize_WTvE_WT20_w1Conf-640.tif							126.573	0
0000040_92.tif:c:1/3 - Conf-640/Conf-488/Conf-405	51.587		0000040_92.tif	23_10_07_WaveSize_WTvE_E20_w1Conf-640.tif							200.595	66.861
0000041_56.tif:c:1/3 - Conf-640/Conf-488/Conf-405	70.194		0000041_56.tif	23_10_04_WaveSize_WTvE_E5_w1Conf-640.tif							167.348	20.394
0000043_64.tif:c:1/3 - Conf-640/Conf-488/Conf-405	140.414		0000043_64.tif	23_10_04_WaveSize_WTvE_WT13_w1Conf-640.tif							110.653	110.501
0000045_37.tif:c:1/3 - Conf-640/Conf-488/Conf-405	32.372		0000045_37.tif	23_10_03_OE_wavesize_WTvE_WT6_w1Conf-640.tif							78.877	293.604
0000045_45.tif:c:1/3 - Conf-640/Conf-488/Conf-405	204.727		0000045_45.tif	23_10_04_WaveSize_WTvE_E14_w1Conf-640.tif							142.188	69.928
0000045_61.tif:c:1/3 - Conf-640/Conf-488/Conf-405	0		0000045_61.tif	23_10_04_WaveSize_WTvE_WT10_w1Conf-640.tif							163.457	56.416
0000045_84.tif:c:1/3 - Conf-640/Conf-488/Conf-405	86.329		0000045_84.tif	23_10_07_WaveSize_WTvE_E13_w1Conf-640.tif							0	200.468
0000045_89.tif:c:1/3 - Conf-640/Conf-488/Conf-405	129.209		0000045_89.tif	23_10_07_WaveSize_WTvE_E18_w1Conf-640.tif							157.614	150.782
0000048_38.tif:c:1/3 - Conf-640/Conf-488/Conf-405	128.588		0000048_38.tif	23_10_03_OE_wavesize_WTvE_WT7_w1Conf-640.tif							35.934	70.486
0000049_31.tif:c:1/3 - Conf-640/Conf-488/Conf-405	48.609		0000049_31.tif	23_10_03_OE_wavesize_WTvE_WT1_w1Conf-640.tif							7.77	0
0000053_34.tif:c:1/3 - Conf-640/Conf-488/Conf-405	0		0000053_34.tif	23_10_03_OE_wavesize_WTvE_WT3_w1Conf-640.tif							266.213	191.494
0000055_17.tif:c:1/3 - Conf-640/Conf-488/Conf-405	65.695		0000055_17.tif	23_10_03_OE_wavesize_WTvE_E6_w1Conf-640.tif							48.558	39.787
0000057_97.tif:c:1/3 - Conf-640/Conf-488/Conf-405	149.679		0000057_97.tif	23_10_07_WaveSize_WTvE_E6_w1Conf-640.tif							20.001	194.46
0000058_70.tif:c:1/3 - Conf-640/Conf-488/Conf-405	11.272		0000058_70.tif	23_10_04_WaveSize_WTvE_WT19_w1Conf-640.tif							0	119.614
0000062_29.tif:c:1/3 - Conf-640/Conf-488/Conf-405	30.635		0000062_29.tif	23_10_03_OE_wavesize_WTvE_WT18_w1Conf-640.tif							131.136	279.534
0000063_19.tif:c:1/3 - Conf-640/Conf-488/Conf-405	91.742		0000063_19.tif	23_10_03_OE_wavesize_WTvE_E8_w1Conf-640.tif							126.344	175.029
0000065_62.tif:c:1/3 - Conf-640/Conf-488/Conf-405	0		0000065_62.tif	23_10_04_WaveSize_WTvE_WT11_w1Conf-640.tif							0	0
0000065_68.tif:c:1/3 - Conf-640/Conf-488/Conf-405	0		0000065_68.tif	23_10_04_WaveSize_WTvE_WT17_w1Conf-640.tif							235.476	0
0000066_18.tif:c:1/3 - Conf-640/Conf-488/Conf-405	0		0000066_18.tif	23_10_03_OE_wavesize_WTvE_E7_w1Conf-640.tif							373.19	120.679
0000067_93.tif:c:1/3 - Conf-640/Conf-488/Conf-405	17.796		0000067_93.tif	23_10_07_WaveSize_WTvE_E2_w1Conf-640.tif							29.013	141.085
000007_106.tif:c:1/3 - Conf-640/Conf-488/Conf-405	36.187		000007_106.tif	23_10_07_WaveSize_WTvE_WT15_w1Conf-640.tif							22.878	327.04
000007_114.tif:c:1/3 - Conf-640/Conf-488/Conf-405	81.982		000007_114.tif	23_10_07_WaveSize_WTvE_WT3_w1Conf-640.tif							20.901	187.083
0000070_73.tif:c:1/3 - Conf-640/Conf-488/Conf-405	0		0000070_73.tif	23_10_04_WaveSize_WTvE_WT2_w1Conf-640.tif
0000076_20.tif:c:1/3 - Conf-640/Conf-488/Conf-405	73.312		0000076_20.tif	23_10_03_OE_wavesize_WTvE_E9_w1Conf-640.tif
0000077_59.tif:c:1/3 - Conf-640/Conf-488/Conf-405	190.074		0000077_59.tif	23_10_04_WaveSize_WTvE_E8_w1Conf-640.tif
0000078_90.tif:c:1/3 - Conf-640/Conf-488/Conf-405	0		0000078_90.tif	23_10_07_WaveSize_WTvE_E19_w1Conf-640.tif
0000079_42.tif:c:1/3 - Conf-640/Conf-488/Conf-405	66.861		0000079_42.tif	23_10_04_WaveSize_WTvE_E11_w1Conf-640.tif
0000080_60.tif:c:1/3 - Conf-640/Conf-488/Conf-405	20.394		0000080_60.tif	23_10_04_WaveSize_WTvE_E9_w1Conf-640.tif
0000081_54.tif:c:1/3 - Conf-640/Conf-488/Conf-405	110.501		0000081_54.tif	23_10_04_WaveSize_WTvE_E3_w1Conf-640.tif
0000082_32.tif:c:1/3 - Conf-640/Conf-488/Conf-405	124.912		0000082_32.tif	23_10_03_OE_wavesize_WTvE_WT20_w1Conf-640.tif
0000082_44.tif:c:1/3 - Conf-640/Conf-488/Conf-405	293.604		0000082_44.tif	23_10_04_WaveSize_WTvE_E13_w1Conf-640.tif
0000082_86.tif:c:1/3 - Conf-640/Conf-488/Conf-405	69.928		0000082_86.tif	23_10_07_WaveSize_WTvE_E15_w1Conf-640.tif
0000090_21.tif:c:1/3 - Conf-640/Conf-488/Conf-405	0		0000090_21.tif	23_10_03_OE_wavesize_WTvE_WT10_w1Conf-640.tif
0000090_22.tif:c:1/3 - Conf-640/Conf-488/Conf-405	0		0000090_22.tif	23_10_03_OE_wavesize_WTvE_WT11_w1Conf-640.tif
0000090_36.tif:c:1/3 - Conf-640/Conf-488/Conf-405	104.29		0000090_36.tif	23_10_03_OE_wavesize_WTvE_WT5_w1Conf-640.tif
0000091_51.tif:c:1/3 - Conf-640/Conf-488/Conf-405	56.416		0000091_51.tif	23_10_04_WaveSize_WTvE_E1_w1Conf-640.tif
0000091_55.tif:c:1/3 - Conf-640/Conf-488/Conf-405	200.468		0000091_55.tif	23_10_04_WaveSize_WTvE_E4_w1Conf-640.tif
0000092_28.tif:c:1/3 - Conf-640/Conf-488/Conf-405	35.452		0000092_28.tif	23_10_03_OE_wavesize_WTvE_WT17_w1Conf-640.tif
0000092_35.tif:c:1/3 - Conf-640/Conf-488/Conf-405	0		0000092_35.tif	23_10_03_OE_wavesize_WTvE_WT4_w1Conf-640.tif
0000092_50.tif:c:1/3 - Conf-640/Conf-488/Conf-405	150.782		0000092_50.tif	23_10_04_WaveSize_WTvE_E19_w1Conf-640.tif
0000093_39.tif:c:1/3 - Conf-640/Conf-488/Conf-405	0		0000093_39.tif	23_10_03_OE_wavesize_WTvE_WT8_w1Conf-640.tif
0000094_10.tif:c:1/3 - Conf-640/Conf-488/Conf-405	70.486		0000094_10.tif	23_10_03_OE_wavesize_WTvE_E19_w1Conf-640.tif
0000095_16.tif:c:1/3 - Conf-640/Conf-488/Conf-405	0		0000095_16.tif	23_10_03_OE_wavesize_WTvE_E5_w1Conf-640.tif
0000095_87.tif:c:1/3 - Conf-640/Conf-488/Conf-405	191.494		0000095_87.tif	23_10_07_WaveSize_WTvE_E16_w1Conf-640.tif
0000096_81.tif:c:1/3 - Conf-640/Conf-488/Conf-405	39.787		0000096_81.tif	23_10_07_WaveSize_WTvE_E10_w1Conf-640.tif
0000097_57.tif:c:1/3 - Conf-640/Conf-488/Conf-405	194.46		0000097_57.tif	23_10_04_WaveSize_WTvE_E6_w1Conf-640.tif
0000098_41.tif:c:1/3 - Conf-640/Conf-488/Conf-405	119.614		0000098_41.tif	23_10_04_WaveSize_WTvE_E10_w1Conf-640.tif
0000099_26.tif:c:1/3 - Conf-640/Conf-488/Conf-405	102.655		0000099_26.tif	23_10_03_OE_wavesize_WTvE_WT15_w1Conf-640.tif
0000101_12.tif:c:1/3 - Conf-640/Conf-488/Conf-405	279.534		0000101_12.tif	23_10_03_OE_wavesize_WTvE_E20_w1Conf-640.tif
0000101_95.tif:c:1/3 - Conf-640/Conf-488/Conf-405	175.029		0000101_95.tif	23_10_07_WaveSize_WTvE_E4_w1Conf-640.tif
0000102_66.tif:c:1/3 - Conf-640/Conf-488/Conf-405	47.202		0000102_66.tif	23_10_04_WaveSize_WTvE_WT15_w1Conf-640.tif
0000102_75.tif:c:1/3 - Conf-640/Conf-488/Conf-405	238.924		0000102_75.tif	23_10_04_WaveSize_WTvE_WT4_w1Conf-640.tif
0000102_83.tif:c:1/3 - Conf-640/Conf-488/Conf-405	0		0000102_83.tif	23_10_07_WaveSize_WTvE_E12_w1Conf-640.tif
0000102_94.tif:c:1/3 - Conf-640/Conf-488/Conf-405	0		0000102_94.tif	23_10_07_WaveSize_WTvE_E3_w1Conf-640.tif
0000104_24.tif:c:1/3 - Conf-640/Conf-488/Conf-405	126.573		0000104_24.tif	23_10_03_OE_wavesize_WTvE_WT13_w1Conf-640.tif
0000105_25.tif:c:1/3 - Conf-640/Conf-488/Conf-405	200.595		0000105_25.tif	23_10_03_OE_wavesize_WTvE_WT14_w1Conf-640.tif
0000105_40.tif:c:1/3 - Conf-640/Conf-488/Conf-405	167.348		0000105_40.tif	23_10_03_OE_wavesize_WTvE_WT9_w1Conf-640.tif
0000105_74.tif:c:1/3 - Conf-640/Conf-488/Conf-405	110.653		0000105_74.tif	23_10_04_WaveSize_WTvE_WT3_w1Conf-640.tif
000011_112.tif:c:1/3 - Conf-640/Conf-488/Conf-405	78.877		000011_112.tif	23_10_07_WaveSize_WTvE_WT20_w1Conf-640.tif
0000112_80.tif:c:1/3 - Conf-640/Conf-488/Conf-405	142.188		0000112_80.tif	23_10_04_WaveSize_WTvE_WT9_w1Conf-640.tif
0000112_88.tif:c:1/3 - Conf-640/Conf-488/Conf-405	120.679		0000112_88.tif	23_10_07_WaveSize_WTvE_E17_w1Conf-640.tif
0000117_49.tif:c:1/3 - Conf-640/Conf-488/Conf-405	141.085		0000117_49.tif	23_10_04_WaveSize_WTvE_E18_w1Conf-640.tif
0000119_79.tif:c:1/3 - Conf-640/Conf-488/Conf-405	163.457		0000119_79.tif	23_10_04_WaveSize_WTvE_WT8_w1Conf-640.tif
0000119_85.tif:c:1/3 - Conf-640/Conf-488/Conf-405	327.04		0000119_85.tif	23_10_07_WaveSize_WTvE_E14_w1Conf-640.tif
0000119_96.tif:c:1/3 - Conf-640/Conf-488/Conf-405	187.083		0000119_96.tif	23_10_07_WaveSize_WTvE_E5_w1Conf-640.tif
000013_105.tif:c:1/3 - Conf-640/Conf-488/Conf-405	0		000013_105.tif	23_10_07_WaveSize_WTvE_WT14_w1Conf-640.tif
000028_109.tif:c:1/3 - Conf-640/Conf-488/Conf-405	157.614		000028_109.tif	23_10_07_WaveSize_WTvE_WT18_w1Conf-640.tif
000038_102.tif:c:1/3 - Conf-640/Conf-488/Conf-405	35.934		000038_102.tif	23_10_07_WaveSize_WTvE_WT11_w1Conf-640.tif
000069_110.tif:c:1/3 - Conf-640/Conf-488/Conf-405	7.77		000069_110.tif	23_10_07_WaveSize_WTvE_WT19_w1Conf-640.tif
000073_115.tif:c:1/3 - Conf-640/Conf-488/Conf-405	266.213		000073_115.tif	23_10_07_WaveSize_WTvE_WT4_w1Conf-640.tif
000078_117.tif:c:1/3 - Conf-640/Conf-488/Conf-405	48.558		000078_117.tif	23_10_07_WaveSize_WTvE_WT6_w1Conf-640.tif
000085_107.tif:c:1/3 - Conf-640/Conf-488/Conf-405	20.001		000085_107.tif	23_10_07_WaveSize_WTvE_WT16_w1Conf-640.tif
000085_120.tif:c:1/3 - Conf-640/Conf-488/Conf-405	0		000085_120.tif	23_10_07_WaveSize_WTvE_WT9_w1Conf-640.tif
000087_119.tif:c:1/3 - Conf-640/Conf-488/Conf-405	131.136		000087_119.tif	23_10_07_WaveSize_WTvE_WT8_w1Conf-640.tif
000090_103.tif:c:1/3 - Conf-640/Conf-488/Conf-405	126.344		000090_103.tif	23_10_07_WaveSize_WTvE_WT12_w1Conf-640.tif
000092_118.tif:c:1/3 - Conf-640/Conf-488/Conf-405	0		000092_118.tif	23_10_07_WaveSize_WTvE_WT7_w1Conf-640.tif
000100_116.tif:c:1/3 - Conf-640/Conf-488/Conf-405	235.476		000100_116.tif	23_10_07_WaveSize_WTvE_WT5_w1Conf-640.tif
000108_108.tif:c:1/3 - Conf-640/Conf-488/Conf-405	373.19		000108_108.tif	23_10_07_WaveSize_WTvE_WT17_w1Conf-640.tif
000111_101.tif:c:1/3 - Conf-640/Conf-488/Conf-405	29.013		000111_101.tif	23_10_07_WaveSize_WTvE_WT10_w1Conf-640.tif
000116_113.tif:c:1/3 - Conf-640/Conf-488/Conf-405	22.878		000116_113.tif	23_10_07_WaveSize_WTvE_WT2_w1Conf-640.tif
000118_111.tif:c:1/3 - Conf-640/Conf-488/Conf-405	20.901		000118_111.tif	23_10_07_WaveSize_WTvE_WT1_w1Conf-640.tif

[truncated: 27 more sheets: Fig2R, Fig3B, Fig3C, Fig3E, Fig3F, Fig4B, Fig4D, Fig5B, Fig5C, Fig6A, Fig6B, FigS1D, FigS1F, FigS1G, FigS1H, FigS1J, FigS1K, FigS1M, FigS1N, FigS2A …]
